# Supplementary material for: Electrosynthesis of bridged or fused sulfonamides through complex radical cascade reactions: divergence in medium-sized ring formation
Source: Chem Sci. 2023 Feb 21;14(13):3541–7. doi: 10.1039/d2sc07045f (PMC10055698; doi:10.1039/d2sc07045f)
Supplement: SC-014-D2SC07045F-s002 [file SC-014-D2SC07045F-s002.cif]

# Electronic Supplementary Material (ESI) for Chemical Science.
# This journal is © The Royal Society of Chemistry 2023

####################################################################### 
# 
# This file contains crystal structure data downloaded from the 
# Cambridge Structural Database (CSD) hosted by the Cambridge 
# Crystallographic Data Centre (CCDC).
# 
# Full information about CCDC data access policies and citation 
# guidelines are available at http://www.ccdc.cam.ac.uk/access/V1 
# 
# Audit and citation data items may have been added by the CCDC. 
# Please retain this information to preserve the provenance of 
# this file and to allow appropriate attribution of the data. 
# 
#######################################################################

data_a
_database_code_depnum_ccdc_archive 'CCDC 2193527'
_audit_update_record             
;
2022-07-29 deposited with the CCDC.	2023-02-21 downloaded from the CCDC.
;

_audit_creation_method           SHELXL-2014/7
_shelx_SHELXL_version_number     2014/7
_chemical_name_systematic        ?
_chemical_name_common            ?
_chemical_melting_point          ?
_chemical_formula_moiety         ?
_chemical_formula_sum            'C25 H22 N O4 S2'
_chemical_formula_weight         464.55

loop_
_atom_type_symbol
_atom_type_description
_atom_type_scat_dispersion_real
_atom_type_scat_dispersion_imag
_atom_type_scat_source
C C 0.0033 0.0016 'International Tables Vol C Tables 4.2.6.8 and 6.1.1.4'
H H 0.0000 0.0000 'International Tables Vol C Tables 4.2.6.8 and 6.1.1.4'
N N 0.0061 0.0033 'International Tables Vol C Tables 4.2.6.8 and 6.1.1.4'
O O 0.0106 0.0060 'International Tables Vol C Tables 4.2.6.8 and 6.1.1.4'
S S 0.1246 0.1234 'International Tables Vol C Tables 4.2.6.8 and 6.1.1.4'

_space_group_crystal_system      monoclinic
_space_group_IT_number           14
_space_group_name_H-M_alt        'P 21/c'
_space_group_name_Hall           '-P 2ybc'

_shelx_space_group_comment       
;
The symmetry employed for this shelxl refinement is uniquely defined
by the following loop, which should always be used as a source of
symmetry information in preference to the above space-group names.
They are only intended as comments.
;

loop_
_space_group_symop_operation_xyz
'x, y, z'
'-x, y+1/2, -z+1/2'
'-x, -y, -z'
'x, -y-1/2, z-1/2'

_cell_length_a                   8.0803(8)
_cell_length_b                   17.2484(18)
_cell_length_c                   16.5592(14)
_cell_angle_alpha                90
_cell_angle_beta                 90.883(4)
_cell_angle_gamma                90
_cell_volume                     2307.6(4)
_cell_formula_units_Z            4
_cell_measurement_temperature    298(2)
_cell_measurement_reflns_used    3801
_cell_measurement_theta_min      2.5209
_cell_measurement_theta_max      26.7754

_exptl_crystal_description       block
_exptl_crystal_colour            colourless
_exptl_crystal_density_meas      ?
_exptl_crystal_density_method    ?
_exptl_crystal_density_diffrn    1.337
_exptl_crystal_F_000             972
_exptl_transmission_factor_min   ?
_exptl_transmission_factor_max   ?
_exptl_crystal_size_max          0.360
_exptl_crystal_size_mid          0.350
_exptl_crystal_size_min          0.300
_exptl_absorpt_coefficient_mu    0.263
_shelx_estimated_absorpt_T_min   0.911
_shelx_estimated_absorpt_T_max   0.925
_exptl_absorpt_correction_type   ?
_exptl_absorpt_correction_T_min  ?
_exptl_absorpt_correction_T_max  ?
_exptl_absorpt_process_details   ?
_exptl_absorpt_special_details   ?
_diffrn_ambient_temperature      298(2)
_diffrn_radiation_wavelength     0.71073
_diffrn_radiation_type           MoK\a
_diffrn_source                   ?
_diffrn_measurement_device_type  'BURKER D8 VENTURE'
_diffrn_measurement_method       ?
_diffrn_detector_area_resol_mean ?
_diffrn_reflns_number            14540
_diffrn_reflns_av_unetI/netI     0.0572
_diffrn_reflns_av_R_equivalents  0.0511
_diffrn_reflns_limit_h_min       -9
_diffrn_reflns_limit_h_max       10
_diffrn_reflns_limit_k_min       -18
_diffrn_reflns_limit_k_max       22
_diffrn_reflns_limit_l_min       -21
_diffrn_reflns_limit_l_max       16
_diffrn_reflns_theta_min         2.362
_diffrn_reflns_theta_max         27.518
_diffrn_reflns_theta_full        25.242
_diffrn_measured_fraction_theta_max 0.957
_diffrn_measured_fraction_theta_full 0.964
_diffrn_reflns_Laue_measured_fraction_max 0.957
_diffrn_reflns_Laue_measured_fraction_full 0.964
_diffrn_reflns_point_group_measured_fraction_max 0.957
_diffrn_reflns_point_group_measured_fraction_full 0.964
_reflns_number_total             5085
_reflns_number_gt                3538
_reflns_threshold_expression     'I > 2\s(I)'
_reflns_Friedel_coverage         0.000
_reflns_Friedel_fraction_max     .
_reflns_Friedel_fraction_full    .

_reflns_special_details          
;
 Reflections were merged by SHELXL according to the crystal
 class for the calculation of statistics and refinement.
 
 _reflns_Friedel_fraction is defined as the number of unique
 Friedel pairs measured divided by the number that would be
 possible theoretically, ignoring centric projections and
 systematic absences.
;

_computing_data_collection       ?
_computing_cell_refinement       ?
_computing_data_reduction        ?
_computing_structure_solution    ?
_computing_structure_refinement  'SHELXL-2014/7 (Sheldrick, 2014)'
_computing_molecular_graphics    ?
_computing_publication_material  ?
_refine_special_details          ?
_refine_ls_structure_factor_coef Fsqd
_refine_ls_matrix_type           full
_refine_ls_weighting_scheme      calc
_refine_ls_weighting_details     
'w=1/[\s^2^(Fo^2^)+(0.1396P)^2^] where P=(Fo^2^+2Fc^2^)/3'
_atom_sites_solution_primary     ?
_atom_sites_solution_secondary   ?
_atom_sites_solution_hydrogens   geom
_refine_ls_hydrogen_treatment    constr
_refine_ls_extinction_method     'SHELXL-2014/7 (Sheldrick 2014'
_refine_ls_extinction_coef       0.105(9)
_refine_ls_extinction_expression Fc^*^=kFc[1+0.001xFc^2^\l^3^/sin(2\q)]^-1/4^
_refine_ls_number_reflns         5085
_refine_ls_number_parameters     290
_refine_ls_number_restraints     0
_refine_ls_R_factor_all          0.1140
_refine_ls_R_factor_gt           0.0720
_refine_ls_wR_factor_ref         0.2432
_refine_ls_wR_factor_gt          0.1858
_refine_ls_goodness_of_fit_ref   1.159
_refine_ls_restrained_S_all      1.159
_refine_ls_shift/su_max          0.033
_refine_ls_shift/su_mean         0.005

loop_
_atom_site_label
_atom_site_type_symbol
_atom_site_fract_x
_atom_site_fract_y
_atom_site_fract_z
_atom_site_U_iso_or_equiv
_atom_site_adp_type
_atom_site_occupancy
_atom_site_site_symmetry_order
_atom_site_calc_flag
_atom_site_refinement_flags_posn
_atom_site_refinement_flags_adp
_atom_site_refinement_flags_occupancy
_atom_site_disorder_assembly
_atom_site_disorder_group
S1 S 0.38163(9) 0.47858(4) 0.62679(5) 0.0396(3) Uani 1 1 d . . . . .
S2 S 0.70310(12) 0.22695(5) 0.60006(5) 0.0504(3) Uani 1 1 d . . . . .
N1 N 0.6714(3) 0.30329(15) 0.54326(15) 0.0421(6) Uani 1 1 d . . . . .
O1 O 0.2529(3) 0.44694(16) 0.57582(14) 0.0563(7) Uani 1 1 d . . . . .
O2 O 0.4153(3) 0.56034(13) 0.62009(15) 0.0540(7) Uani 1 1 d . . . . .
O3 O 0.5551(4) 0.18135(15) 0.59526(18) 0.0714(8) Uani 1 1 d . . . . .
O4 O 0.8566(4) 0.19376(15) 0.57525(17) 0.0677(8) Uani 1 1 d . . . . .
C1 C 0.2001(9) 0.4181(5) 0.9751(3) 0.137(3) Uani 1 1 d . . . . .
H1A H 0.2334 0.3665 0.9896 0.206 Uiso 1 1 calc R U . . .
H1B H 0.2566 0.4548 1.0094 0.206 Uiso 1 1 calc R U . . .
H1C H 0.0828 0.4234 0.9814 0.206 Uiso 1 1 calc R U . . .
C2 C 0.2441(5) 0.4336(3) 0.8875(3) 0.0749(13) Uani 1 1 d . . . . .
C3 C 0.2104(7) 0.5037(3) 0.8501(3) 0.0818(14) Uani 1 1 d . . . . .
H3A H 0.1586 0.5427 0.8790 0.098 Uiso 1 1 calc R U . . .
C4 C 0.2523(6) 0.5168(2) 0.7706(3) 0.0661(11) Uani 1 1 d . . . . .
H4A H 0.2275 0.5640 0.7460 0.079 Uiso 1 1 calc R U . . .
C5 C 0.3311(4) 0.45934(19) 0.72820(19) 0.0412(7) Uani 1 1 d . . . . .
C6 C 0.3617(5) 0.3888(2) 0.7631(2) 0.0676(12) Uani 1 1 d . . . . .
H6A H 0.4125 0.3498 0.7338 0.081 Uiso 1 1 calc R U . . .
C7 C 0.3165(5) 0.3757(3) 0.8424(3) 0.0834(15) Uani 1 1 d . . . . .
H7A H 0.3353 0.3274 0.8656 0.100 Uiso 1 1 calc R U . . .
C8 C 0.5614(3) 0.42387(16) 0.60531(17) 0.0347(6) Uani 1 1 d . . . . .
C9 C 0.7148(3) 0.45050(17) 0.62046(18) 0.0346(6) Uani 1 1 d . . . . .
C10 C 0.7568(4) 0.52222(17) 0.6664(2) 0.0406(7) Uani 1 1 d . . . . .
C11 C 0.7236(4) 0.5308(2) 0.7472(2) 0.0506(8) Uani 1 1 d . . . . .
H11A H 0.6690 0.4915 0.7746 0.061 Uiso 1 1 calc R U . . .
C12 C 0.7707(5) 0.5973(3) 0.7881(3) 0.0695(11) Uani 1 1 d . . . . .
H12A H 0.7484 0.6023 0.8428 0.083 Uiso 1 1 calc R U . . .
C13 C 0.8500(5) 0.6561(3) 0.7484(3) 0.0786(13) Uani 1 1 d . . . . .
H13A H 0.8806 0.7009 0.7761 0.094 Uiso 1 1 calc R U . . .
C14 C 0.8843(5) 0.6487(3) 0.6677(3) 0.0786(14) Uani 1 1 d . . . . .
H14A H 0.9374 0.6886 0.6407 0.094 Uiso 1 1 calc R U . . .
C15 C 0.8402(5) 0.5821(2) 0.6268(2) 0.0572(9) Uani 1 1 d . . . . .
H15A H 0.8660 0.5768 0.5725 0.069 Uiso 1 1 calc R U . . .
C16 C 0.8635(3) 0.40432(18) 0.59232(18) 0.0388(7) Uani 1 1 d . . . . .
H16A H 0.9439 0.4415 0.5715 0.047 Uiso 1 1 calc R U . . .
C17 C 0.9478(4) 0.3615(2) 0.6635(2) 0.0479(8) Uani 1 1 d . . . . .
H17A H 1.0623 0.3617 0.6702 0.057 Uiso 1 1 calc R U . . .
C18 C 0.7254(4) 0.25900(18) 0.70053(19) 0.0425(7) Uani 1 1 d . . . . .
C19 C 0.6336(4) 0.2218(2) 0.7596(2) 0.0512(9) Uani 1 1 d . . . . .
H19A H 0.5613 0.1821 0.7448 0.061 Uiso 1 1 calc R U . . .
C20 C 0.6482(5) 0.2426(2) 0.8388(2) 0.0619(10) Uani 1 1 d . . . . .
H20A H 0.5860 0.2175 0.8776 0.074 Uiso 1 1 calc R U . . .
C21 C 0.7550(5) 0.3009(2) 0.8608(2) 0.0631(10) Uani 1 1 d . . . . .
H21A H 0.7655 0.3156 0.9147 0.076 Uiso 1 1 calc R U . . .
C22 C 0.8468(5) 0.3378(2) 0.8028(2) 0.0544(9) Uani 1 1 d . . . . .
H22A H 0.9182 0.3774 0.8188 0.065 Uiso 1 1 calc R U . . .
C23 C 0.8378(4) 0.31876(18) 0.72254(19) 0.0425(7) Uani 1 1 d . . . . .
C24 C 0.8159(4) 0.35085(19) 0.52340(19) 0.0436(7) Uani 1 1 d . . . . .
H24A H 0.7909 0.3815 0.4756 0.052 Uiso 1 1 calc R U . . .
H24B H 0.9085 0.3172 0.5114 0.052 Uiso 1 1 calc R U . . .
C25 C 0.5238(4) 0.34989(18) 0.55840(19) 0.0409(7) Uani 1 1 d . . . . .
H25A H 0.4456 0.3190 0.5885 0.049 Uiso 1 1 calc R U . . .
H25B H 0.4719 0.3634 0.5071 0.049 Uiso 1 1 calc R U . . .

loop_
_atom_site_aniso_label
_atom_site_aniso_U_11
_atom_site_aniso_U_22
_atom_site_aniso_U_33
_atom_site_aniso_U_23
_atom_site_aniso_U_13
_atom_site_aniso_U_12
S1 0.0324(4) 0.0489(5) 0.0376(5) 0.0073(3) 0.0009(3) 0.0036(3)
S2 0.0703(6) 0.0376(5) 0.0433(5) 0.0006(3) 0.0019(4) 0.0002(4)
N1 0.0522(15) 0.0421(14) 0.0322(14) -0.0003(10) 0.0027(11) 0.0039(11)
O1 0.0341(12) 0.0901(19) 0.0444(15) 0.0027(12) -0.0070(10) 0.0004(11)
O2 0.0553(14) 0.0456(13) 0.0612(17) 0.0175(10) 0.0063(12) 0.0108(11)
O3 0.092(2) 0.0501(15) 0.072(2) 0.0013(12) -0.0095(15) -0.0235(14)
O4 0.094(2) 0.0501(15) 0.0589(17) 0.0009(12) 0.0146(14) 0.0260(14)
C1 0.156(6) 0.202(8) 0.055(3) 0.017(4) 0.045(4) 0.017(5)
C2 0.065(2) 0.114(4) 0.046(2) 0.008(2) 0.0111(19) 0.005(2)
C3 0.109(4) 0.077(3) 0.060(3) -0.022(2) 0.030(3) -0.011(3)
C4 0.088(3) 0.048(2) 0.063(3) -0.0065(17) 0.029(2) -0.0088(19)
C5 0.0335(15) 0.0511(18) 0.0390(18) 0.0017(13) 0.0020(12) -0.0013(13)
C6 0.072(3) 0.073(3) 0.058(2) 0.0194(19) 0.027(2) 0.028(2)
C7 0.081(3) 0.109(4) 0.061(3) 0.041(3) 0.024(2) 0.039(3)
C8 0.0368(15) 0.0386(15) 0.0289(15) 0.0048(11) 0.0013(11) -0.0011(11)
C9 0.0334(14) 0.0386(15) 0.0319(15) 0.0075(11) 0.0014(11) -0.0025(11)
C10 0.0361(15) 0.0431(17) 0.0426(18) -0.0003(12) -0.0015(13) -0.0016(12)
C11 0.052(2) 0.054(2) 0.046(2) 0.0008(15) 0.0003(15) -0.0018(15)
C12 0.077(3) 0.085(3) 0.046(2) -0.019(2) -0.0046(19) 0.001(2)
C13 0.080(3) 0.070(3) 0.086(4) -0.031(2) -0.003(2) -0.020(2)
C14 0.087(3) 0.059(3) 0.091(4) -0.014(2) 0.015(2) -0.035(2)
C15 0.062(2) 0.055(2) 0.054(2) -0.0003(16) 0.0077(17) -0.0201(17)
C16 0.0322(14) 0.0465(17) 0.0379(17) 0.0061(12) 0.0058(12) -0.0013(12)
C17 0.0326(15) 0.059(2) 0.052(2) 0.0136(15) -0.0027(13) 0.0019(14)
C18 0.0496(18) 0.0380(16) 0.0399(18) 0.0061(12) 0.0030(13) 0.0037(13)
C19 0.065(2) 0.0435(18) 0.046(2) 0.0123(13) 0.0057(16) 0.0011(15)
C20 0.082(3) 0.055(2) 0.050(2) 0.0234(16) 0.0147(19) 0.0130(19)
C21 0.092(3) 0.064(2) 0.0331(19) 0.0087(16) -0.0049(18) 0.015(2)
C22 0.064(2) 0.055(2) 0.044(2) 0.0034(15) -0.0120(16) 0.0037(16)
C23 0.0419(16) 0.0471(17) 0.0386(18) 0.0080(13) -0.0027(13) 0.0064(13)
C24 0.0467(17) 0.0466(17) 0.0378(18) 0.0079(12) 0.0098(13) 0.0078(13)
C25 0.0418(16) 0.0447(17) 0.0363(17) -0.0010(12) -0.0021(12) -0.0056(13)

_geom_special_details            
;
 All esds (except the esd in the dihedral angle between two l.s. planes)
 are estimated using the full covariance matrix.  The cell esds are taken
 into account individually in the estimation of esds in distances, angles
 and torsion angles; correlations between esds in cell parameters are only
 used when they are defined by crystal symmetry.  An approximate (isotropic)
 treatment of cell esds is used for estimating esds involving l.s. planes.
;

loop_
_geom_bond_atom_site_label_1
_geom_bond_atom_site_label_2
_geom_bond_distance
_geom_bond_site_symmetry_2
_geom_bond_publ_flag
S1 O1 1.437(2) . ?
S1 O2 1.441(2) . ?
S1 C5 1.766(3) . ?
S1 C8 1.773(3) . ?
S2 O4 1.432(3) . ?
S2 O3 1.432(3) . ?
S2 N1 1.636(3) . ?
S2 C18 1.760(3) . ?
N1 C25 1.463(4) . ?
N1 C24 1.468(4) . ?
C1 C2 1.522(6) . ?
C1 H1A 0.9600 . ?
C1 H1B 0.9600 . ?
C1 H1C 0.9600 . ?
C2 C3 1.383(7) . ?
C2 C7 1.381(7) . ?
C3 C4 1.383(6) . ?
C3 H3A 0.9300 . ?
C4 C5 1.376(5) . ?
C4 H4A 0.9300 . ?
C5 C6 1.367(5) . ?
C6 C7 1.387(5) . ?
C6 H6A 0.9300 . ?
C7 H7A 0.9300 . ?
C8 C9 1.342(4) . ?
C8 C25 1.522(4) . ?
C9 C10 1.488(4) . ?
C9 C16 1.521(4) . ?
C10 C11 1.378(5) . ?
C10 C15 1.401(4) . ?
C11 C12 1.382(5) . ?
C11 H11A 0.9300 . ?
C12 C13 1.373(6) . ?
C12 H12A 0.9300 . ?
C13 C14 1.376(6) . ?
C13 H13A 0.9300 . ?
C14 C15 1.377(5) . ?
C14 H14A 0.9300 . ?
C15 H15A 0.9300 . ?
C16 C24 1.513(4) . ?
C16 C17 1.541(4) . ?
C16 H16A 0.9800 . ?
C17 C23 1.522(4) . ?
C17 H17A 0.9300 . ?
C18 C19 1.394(4) . ?
C18 C23 1.418(4) . ?
C19 C20 1.362(5) . ?
C19 H19A 0.9300 . ?
C20 C21 1.371(6) . ?
C20 H20A 0.9300 . ?
C21 C22 1.379(5) . ?
C21 H21A 0.9300 . ?
C22 C23 1.369(5) . ?
C22 H22A 0.9300 . ?
C24 H24A 0.9700 . ?
C24 H24B 0.9700 . ?
C25 H25A 0.9700 . ?
C25 H25B 0.9700 . ?

loop_
_geom_angle_atom_site_label_1
_geom_angle_atom_site_label_2
_geom_angle_atom_site_label_3
_geom_angle
_geom_angle_site_symmetry_1
_geom_angle_site_symmetry_3
_geom_angle_publ_flag
O1 S1 O2 117.53(15) . . ?
O1 S1 C5 108.13(15) . . ?
O2 S1 C5 107.69(15) . . ?
O1 S1 C8 105.55(15) . . ?
O2 S1 C8 110.44(13) . . ?
C5 S1 C8 107.04(14) . . ?
O4 S2 O3 119.38(18) . . ?
O4 S2 N1 106.58(15) . . ?
O3 S2 N1 106.68(16) . . ?
O4 S2 C18 108.68(16) . . ?
O3 S2 C18 107.35(16) . . ?
N1 S2 C18 107.67(14) . . ?
C25 N1 C24 112.6(2) . . ?
C25 N1 S2 117.7(2) . . ?
C24 N1 S2 117.4(2) . . ?
C2 C1 H1A 109.5 . . ?
C2 C1 H1B 109.5 . . ?
H1A C1 H1B 109.5 . . ?
C2 C1 H1C 109.5 . . ?
H1A C1 H1C 109.5 . . ?
H1B C1 H1C 109.5 . . ?
C3 C2 C7 118.1(4) . . ?
C3 C2 C1 122.2(5) . . ?
C7 C2 C1 119.7(5) . . ?
C2 C3 C4 121.3(4) . . ?
C2 C3 H3A 119.3 . . ?
C4 C3 H3A 119.3 . . ?
C5 C4 C3 119.3(4) . . ?
C5 C4 H4A 120.3 . . ?
C3 C4 H4A 120.4 . . ?
C6 C5 C4 120.5(3) . . ?
C6 C5 S1 121.7(3) . . ?
C4 C5 S1 117.7(3) . . ?
C5 C6 C7 119.8(4) . . ?
C5 C6 H6A 120.1 . . ?
C7 C6 H6A 120.1 . . ?
C2 C7 C6 120.9(4) . . ?
C2 C7 H7A 119.5 . . ?
C6 C7 H7A 119.5 . . ?
C9 C8 C25 124.0(3) . . ?
C9 C8 S1 122.5(2) . . ?
C25 C8 S1 113.0(2) . . ?
C8 C9 C10 125.6(3) . . ?
C8 C9 C16 119.7(3) . . ?
C10 C9 C16 114.7(2) . . ?
C11 C10 C15 118.5(3) . . ?
C11 C10 C9 122.6(3) . . ?
C15 C10 C9 118.8(3) . . ?
C12 C11 C10 120.6(3) . . ?
C12 C11 H11A 119.7 . . ?
C10 C11 H11A 119.7 . . ?
C13 C12 C11 120.4(4) . . ?
C13 C12 H12A 119.8 . . ?
C11 C12 H12A 119.8 . . ?
C14 C13 C12 119.9(4) . . ?
C14 C13 H13A 120.1 . . ?
C12 C13 H13A 120.1 . . ?
C15 C14 C13 120.1(4) . . ?
C15 C14 H14A 120.0 . . ?
C13 C14 H14A 120.0 . . ?
C14 C15 C10 120.5(4) . . ?
C14 C15 H15A 119.8 . . ?
C10 C15 H15A 119.8 . . ?
C24 C16 C9 110.9(2) . . ?
C24 C16 C17 112.9(3) . . ?
C9 C16 C17 111.0(2) . . ?
C24 C16 H16A 107.2 . . ?
C9 C16 H16A 107.2 . . ?
C17 C16 H16A 107.2 . . ?
C23 C17 C16 117.9(3) . . ?
C23 C17 H17A 121.1 . . ?
C16 C17 H17A 121.1 . . ?
C19 C18 C23 120.0(3) . . ?
C19 C18 S2 118.1(3) . . ?
C23 C18 S2 121.8(2) . . ?
C20 C19 C18 121.0(4) . . ?
C20 C19 H19A 119.5 . . ?
C18 C19 H19A 119.5 . . ?
C19 C20 C21 119.7(3) . . ?
C19 C20 H20A 120.2 . . ?
C21 C20 H20A 120.2 . . ?
C20 C21 C22 119.7(4) . . ?
C20 C21 H21A 120.1 . . ?
C22 C21 H21A 120.1 . . ?
C23 C22 C21 123.0(4) . . ?
C23 C22 H22A 118.5 . . ?
C21 C22 H22A 118.5 . . ?
C22 C23 C18 116.6(3) . . ?
C22 C23 C17 119.0(3) . . ?
C18 C23 C17 124.4(3) . . ?
N1 C24 C16 111.5(2) . . ?
N1 C24 H24A 109.3 . . ?
C16 C24 H24A 109.3 . . ?
N1 C24 H24B 109.3 . . ?
C16 C24 H24B 109.3 . . ?
H24A C24 H24B 108.0 . . ?
N1 C25 C8 113.0(2) . . ?
N1 C25 H25A 109.0 . . ?
C8 C25 H25A 109.0 . . ?
N1 C25 H25B 109.0 . . ?
C8 C25 H25B 109.0 . . ?
H25A C25 H25B 107.8 . . ?

loop_
_geom_torsion_atom_site_label_1
_geom_torsion_atom_site_label_2
_geom_torsion_atom_site_label_3
_geom_torsion_atom_site_label_4
_geom_torsion
_geom_torsion_site_symmetry_1
_geom_torsion_site_symmetry_2
_geom_torsion_site_symmetry_3
_geom_torsion_site_symmetry_4
_geom_torsion_publ_flag
O4 S2 N1 C25 -177.9(2) . . . . ?
O3 S2 N1 C25 53.5(3) . . . . ?
C18 S2 N1 C25 -61.4(2) . . . . ?
O4 S2 N1 C24 -38.3(3) . . . . ?
O3 S2 N1 C24 -166.9(2) . . . . ?
C18 S2 N1 C24 78.1(2) . . . . ?
C7 C2 C3 C4 -2.0(8) . . . . ?
C1 C2 C3 C4 179.6(5) . . . . ?
C2 C3 C4 C5 -0.9(8) . . . . ?
C3 C4 C5 C6 2.7(6) . . . . ?
C3 C4 C5 S1 179.8(4) . . . . ?
O1 S1 C5 C6 80.8(3) . . . . ?
O2 S1 C5 C6 -151.2(3) . . . . ?
C8 S1 C5 C6 -32.5(3) . . . . ?
O1 S1 C5 C4 -96.3(3) . . . . ?
O2 S1 C5 C4 31.7(3) . . . . ?
C8 S1 C5 C4 150.4(3) . . . . ?
C4 C5 C6 C7 -1.5(6) . . . . ?
S1 C5 C6 C7 -178.6(4) . . . . ?
C3 C2 C7 C6 3.1(8) . . . . ?
C1 C2 C7 C6 -178.4(5) . . . . ?
C5 C6 C7 C2 -1.4(7) . . . . ?
O1 S1 C8 C9 158.1(3) . . . . ?
O2 S1 C8 C9 30.1(3) . . . . ?
C5 S1 C8 C9 -86.8(3) . . . . ?
O1 S1 C8 C25 -14.2(2) . . . . ?
O2 S1 C8 C25 -142.2(2) . . . . ?
C5 S1 C8 C25 100.9(2) . . . . ?
C25 C8 C9 C10 -179.7(3) . . . . ?
S1 C8 C9 C10 8.9(4) . . . . ?
C25 C8 C9 C16 -2.0(4) . . . . ?
S1 C8 C9 C16 -173.4(2) . . . . ?
C8 C9 C10 C11 65.0(5) . . . . ?
C16 C9 C10 C11 -112.8(3) . . . . ?
C8 C9 C10 C15 -118.0(4) . . . . ?
C16 C9 C10 C15 64.3(4) . . . . ?
C15 C10 C11 C12 0.4(5) . . . . ?
C9 C10 C11 C12 177.5(3) . . . . ?
C10 C11 C12 C13 0.6(6) . . . . ?
C11 C12 C13 C14 -0.6(7) . . . . ?
C12 C13 C14 C15 -0.5(8) . . . . ?
C13 C14 C15 C10 1.5(7) . . . . ?
C11 C10 C15 C14 -1.5(6) . . . . ?
C9 C10 C15 C14 -178.6(4) . . . . ?
C8 C9 C16 C24 22.3(4) . . . . ?
C10 C9 C16 C24 -159.8(3) . . . . ?
C8 C9 C16 C17 -104.1(3) . . . . ?
C10 C9 C16 C17 73.8(3) . . . . ?
C24 C16 C17 C23 -80.3(4) . . . . ?
C9 C16 C17 C23 45.0(4) . . . . ?
O4 S2 C18 C19 -113.9(3) . . . . ?
O3 S2 C18 C19 16.5(3) . . . . ?
N1 S2 C18 C19 131.0(3) . . . . ?
O4 S2 C18 C23 63.5(3) . . . . ?
O3 S2 C18 C23 -166.1(3) . . . . ?
N1 S2 C18 C23 -51.6(3) . . . . ?
C23 C18 C19 C20 1.0(5) . . . . ?
S2 C18 C19 C20 178.5(3) . . . . ?
C18 C19 C20 C21 -0.2(5) . . . . ?
C19 C20 C21 C22 -0.1(6) . . . . ?
C20 C21 C22 C23 -0.4(6) . . . . ?
C21 C22 C23 C18 1.1(5) . . . . ?
C21 C22 C23 C17 -178.3(3) . . . . ?
C19 C18 C23 C22 -1.3(5) . . . . ?
S2 C18 C23 C22 -178.8(2) . . . . ?
C19 C18 C23 C17 178.0(3) . . . . ?
S2 C18 C23 C17 0.6(4) . . . . ?
C16 C17 C23 C22 -122.6(3) . . . . ?
C16 C17 C23 C18 58.0(4) . . . . ?
C25 N1 C24 C16 61.8(3) . . . . ?
S2 N1 C24 C16 -79.7(3) . . . . ?
C9 C16 C24 N1 -51.5(3) . . . . ?
C17 C16 C24 N1 73.9(3) . . . . ?
C24 N1 C25 C8 -39.3(3) . . . . ?
S2 N1 C25 C8 102.1(3) . . . . ?
C9 C8 C25 N1 10.0(4) . . . . ?
S1 C8 C25 N1 -177.87(19) . . . . ?

_refine_diff_density_max         0.803
_refine_diff_density_min         -0.696
_refine_diff_density_rms         0.203

_shelx_res_file                  
;

    a.res created by SHELXL-2014/7


TITL a in P2(1)/c
CELL 0.71073   8.08030  17.24840  16.55920  90.0000  90.8834  90.0000
ZERR    4.00   0.00080   0.00180   0.00140   0.0000   0.0038   0.0000
LATT  1
SYMM -X, 0.5+Y, 0.5-Z
SFAC C H N O S
UNIT 100 88 4 16 8
TEMP 24.850
SIZE 0.30 0.35 0.36

L.S. 4
BOND $H
CONF
ACTA
FMAP 2
PLAN 20

WGHT    0.139600
EXTI    0.104858
FVAR       0.28017
S1    5    0.381625    0.478579    0.626788    11.00000    0.03235    0.04887 =
         0.03764    0.00732    0.00090    0.00363
S2    5    0.703095    0.226947    0.600057    11.00000    0.07032    0.03758 =
         0.04328    0.00064    0.00191    0.00016
N1    3    0.671427    0.303285    0.543262    11.00000    0.05217    0.04213 =
         0.03217   -0.00026    0.00272    0.00389
O1    4    0.252889    0.446940    0.575816    11.00000    0.03409    0.09012 =
         0.04443    0.00270   -0.00698    0.00043
O2    4    0.415287    0.560336    0.620091    11.00000    0.05532    0.04561 =
         0.06117    0.01753    0.00631    0.01083
O3    4    0.555142    0.181353    0.595261    11.00000    0.09211    0.05009 =
         0.07163    0.00130   -0.00947   -0.02349
O4    4    0.856560    0.193764    0.575252    11.00000    0.09441    0.05008 =
         0.05890    0.00090    0.01458    0.02598
C1    1    0.200149    0.418141    0.975081    11.00000    0.15568    0.20214 =
         0.05471    0.01715    0.04456    0.01741
AFIX  33
H1A   2    0.233365    0.366500    0.989648    11.00000   -1.50000
H1B   2    0.256558    0.454758    1.009399    11.00000   -1.50000
H1C   2    0.082799    0.423426    0.981442    11.00000   -1.50000
AFIX   0
C2    1    0.244102    0.433581    0.887495    11.00000    0.06518    0.11395 =
         0.04588    0.00778    0.01112    0.00515
C3    1    0.210432    0.503664    0.850105    11.00000    0.10929    0.07748 =
         0.05965   -0.02170    0.03010   -0.01089
AFIX  43
H3A   2    0.158597    0.542736    0.879011    11.00000   -1.20000
AFIX   0
C4    1    0.252307    0.516805    0.770585    11.00000    0.08817    0.04829 =
         0.06260   -0.00655    0.02861   -0.00877
AFIX  43
H4A   2    0.227499    0.563972    0.746028    11.00000   -1.20000
AFIX   0
C5    1    0.331066    0.459339    0.728199    11.00000    0.03352    0.05106 =
         0.03901    0.00172    0.00198   -0.00128
C6    1    0.361659    0.388826    0.763098    11.00000    0.07237    0.07345 =
         0.05771    0.01942    0.02652    0.02786
AFIX  43
H6A   2    0.412540    0.349779    0.733754    11.00000   -1.20000
AFIX   0
C7    1    0.316525    0.375746    0.842432    11.00000    0.08071    0.10934 =
         0.06071    0.04054    0.02390    0.03863
AFIX  43
H7A   2    0.335293    0.327360    0.865600    11.00000   -1.20000
AFIX   0
C8    1    0.561424    0.423873    0.605307    11.00000    0.03676    0.03858 =
         0.02891    0.00477    0.00129   -0.00107
C9    1    0.714848    0.450501    0.620465    11.00000    0.03338    0.03864 =
         0.03193    0.00745    0.00140   -0.00252
C10   1    0.756797    0.522221    0.666357    11.00000    0.03607    0.04307 =
         0.04264   -0.00025   -0.00153   -0.00155
C11   1    0.723552    0.530805    0.747226    11.00000    0.05165    0.05403 =
         0.04622    0.00083    0.00034   -0.00179
AFIX  43
H11A  2    0.668962    0.491517    0.774565    11.00000   -1.20000
AFIX   0
C12   1    0.770664    0.597328    0.788061    11.00000    0.07651    0.08525 =
         0.04650   -0.01897   -0.00458    0.00137
AFIX  43
H12A  2    0.748430    0.602277    0.842757    11.00000   -1.20000
AFIX   0
C13   1    0.850045    0.656127    0.748415    11.00000    0.07963    0.07003 =
         0.08590   -0.03100   -0.00274   -0.01975
AFIX  43
H13A  2    0.880598    0.700937    0.776092    11.00000   -1.20000
AFIX   0
C14   1    0.884331    0.648665    0.667681    11.00000    0.08667    0.05878 =
         0.09065   -0.01394    0.01506   -0.03544
AFIX  43
H14A  2    0.937380    0.688631    0.640670    11.00000   -1.20000
AFIX   0
C15   1    0.840214    0.582098    0.626795    11.00000    0.06207    0.05536 =
         0.05434   -0.00033    0.00770   -0.02013
AFIX  43
H15A  2    0.865970    0.576840    0.572525    11.00000   -1.20000
AFIX   0
C16   1    0.863534    0.404317    0.592321    11.00000    0.03215    0.04652 =
         0.03788    0.00612    0.00579   -0.00132
AFIX  13
H16A  2    0.943935    0.441537    0.571464    11.00000   -1.20000
AFIX   0
C17   1    0.947850    0.361476    0.663512    11.00000    0.03260    0.05917 =
         0.05185    0.01356   -0.00269    0.00193
AFIX  43
H17A  2    1.062339    0.361720    0.670184    11.00000   -1.20000
AFIX   0
C18   1    0.725387    0.259002    0.700535    11.00000    0.04961    0.03799 =
         0.03988    0.00607    0.00305    0.00366
C19   1    0.633581    0.221757    0.759639    11.00000    0.06467    0.04355 =
         0.04555    0.01229    0.00570    0.00113
AFIX  43
H19A  2    0.561328    0.182079    0.744837    11.00000   -1.20000
AFIX   0
C20   1    0.648178    0.242645    0.838772    11.00000    0.08183    0.05473 =
         0.04971    0.02338    0.01474    0.01296
AFIX  43
H20A  2    0.585985    0.217491    0.877635    11.00000   -1.20000
AFIX   0
C21   1    0.755002    0.300929    0.860829    11.00000    0.09177    0.06417 =
         0.03306    0.00867   -0.00492    0.01463
AFIX  43
H21A  2    0.765491    0.315551    0.914722    11.00000   -1.20000
AFIX   0
C22   1    0.846823    0.337775    0.802756    11.00000    0.06377    0.05525 =
         0.04367    0.00338   -0.01199    0.00367
AFIX  43
H22A  2    0.918171    0.377373    0.818821    11.00000   -1.20000
AFIX   0
C23   1    0.837818    0.318764    0.722540    11.00000    0.04185    0.04706 =
         0.03860    0.00801   -0.00266    0.00645
C24   1    0.815860    0.350847    0.523402    11.00000    0.04666    0.04656 =
         0.03776    0.00790    0.00980    0.00778
AFIX  23
H24A  2    0.790920    0.381455    0.475603    11.00000   -1.20000
H24B  2    0.908524    0.317249    0.511351    11.00000   -1.20000
AFIX   0
C25   1    0.523826    0.349893    0.558405    11.00000    0.04181    0.04469 =
         0.03625   -0.00103   -0.00208   -0.00563
AFIX  23
H25A  2    0.445639    0.318993    0.588478    11.00000   -1.20000
H25B  2    0.471874    0.363433    0.507123    11.00000   -1.20000

AFIX   0
HKLF 4

REM  a in P2(1)/c
REM R1 =  0.0720 for    3538 Fo > 4sig(Fo)  and  0.1140 for all    5085 data
REM    290 parameters refined using      0 restraints

END

WGHT      0.1400      0.0000

REM Highest difference peak  0.803,  deepest hole -0.696,  1-sigma level  0.203
Q1    1   1.0255  0.3211  0.6313  11.00000  0.05    0.69
Q2    1   0.3016  0.2834  0.5263  11.00000  0.05    0.65
Q3    1   0.6770  0.2659  0.5522  11.00000  0.05    0.62
Q4    1   0.6107  0.1846  0.5730  11.00000  0.05    0.57
Q5    1   0.7535  0.2940  0.4416  11.00000  0.05    0.57
Q6    1   0.8469  0.2986  0.9118  11.00000  0.05    0.57
Q7    1   0.2752  0.2590  1.0380  11.00000  0.05    0.56
Q8    1   0.7994  0.3510  0.4377  11.00000  0.05    0.56
Q9    1   0.6926  0.2407  0.6525  11.00000  0.05    0.55
Q10   1   0.7482  0.2701  0.9422  11.00000  0.05    0.54
Q11   1   1.0157  0.3961  0.7144  11.00000  0.05    0.53
Q12   1   0.2499  0.3311  0.5428  11.00000  0.05    0.52
Q13   1   0.2307  0.3061  0.5526  11.00000  0.05    0.52
Q14   1   0.7486  0.4109  0.4265  11.00000  0.05    0.52
Q15   1   0.8159  0.3281  0.9178  11.00000  0.05    0.51
Q16   1   0.3530  0.5215  0.5800  11.00000  0.05    0.51
Q17   1   0.2589  0.3758  0.5229  11.00000  0.05    0.51
Q18   1   0.7732  0.3303  0.9351  11.00000  0.05    0.50
Q19   1   0.6530  0.2874  0.4659  11.00000  0.05    0.50
Q20   1   0.1873  0.2860  1.0626  11.00000  0.05    0.50
;
_shelx_res_checksum              94619

_shelx_hkl_file                  
;
  -3   0   0    7.02    0.85
   3   0   0    6.31    0.84
   4   0   0   28.94    2.07
  -4   0   0   27.52    1.99
  -5   0   0    1.17    0.48
   5   0   0    0.31    0.41
  -6   0   0    3.46    0.89
   6   0   0    2.58    0.92
  -7   0   0   23.17    2.47
   7   0   0   25.10    2.64
  -8   0   0   20.01    2.52
   8   0   0   12.49    2.82
  -9   0   0   25.73    3.11
   9   0   0   27.39    3.28
  10   0   0    6.00    1.85
  -2  -1   0  151.87    5.08
   2  -1   0  149.53    5.16
  -2   1   0  160.75    5.25
   2   1   0  152.52    5.11
  -3  -1   0   26.77    1.73
   3  -1   0   30.08    1.88
  -3   1   0   29.31    1.85
   3   1   0   28.24    1.80
   4  -1   0    2.07    0.62
  -4  -1   0    0.99    0.45
  -4   1   0    2.52    0.71
   4   1   0    2.29    0.67
  -5  -1   0    0.32    0.32
   5  -1   0    0.25    0.43
  -5   1   0    0.57    0.37
   5   1   0    0.13    0.32
   6  -1   0   55.90    3.72
  -6  -1   0   55.89    3.60
  -6   1   0   46.68    3.33
   6   1   0   52.41    3.59
  -7  -1   0   30.34    2.88
   7  -1   0   36.47    3.14
   7   1   0   30.75    3.02
  -7   1   0   30.22    2.83
   8  -1   0    6.63    2.10
  -8  -1   0    5.75    1.55
   8   1   0   10.52    2.20
  -8   1   0    8.69    1.85
   9  -1   0    1.79    1.11
  -9  -1   0    0.68    0.99
   9   1   0    0.72    1.00
  -9   1   0    0.97    1.09
  10  -1   0   -0.92    0.98
  10   1   0    0.44    1.23
   0   2   0    0.04    0.05
   1  -2   0   48.78    1.98
  -1  -2   0   51.30    1.90
   1   2   0   47.36    1.86
  -1   2   0   47.68    1.99
  -2  -2   0  119.02    4.05
   2  -2   0  107.81    4.11
  -2   2   0  113.38    4.17
   2   2   0  110.79    4.00
  -3  -2   0    1.67    0.45
   3  -2   0    1.87    0.53
  -3   2   0    1.06    0.38
   3   2   0    0.91    0.35
  -4  -2   0   13.35    1.33
   4  -2   0   10.36    1.28
   4   2   0   13.22    1.38
  -4   2   0   12.22    1.35
   5  -2   0  179.05    7.44
  -5  -2   0  177.17    7.26
  -5   2   0  199.19    7.64
   5   2   0  196.03    7.52
  -6  -2   0  130.23    6.01
   6  -2   0  130.37    6.15
   6   2   0  123.24    6.04
  -6   2   0  119.10    5.99
   7  -2   0   12.01    2.04
  -7  -2   0   15.80    2.40
  -7   2   0   14.59    1.89
   7   2   0   11.54    1.94
   8  -2   0   47.95    4.86
  -8  -2   0   42.67    3.68
   8   2   0   43.84    3.83
  -8   2   0   45.47    3.83
   9  -2   0    1.21    1.20
  -9  -2   0    1.07    1.23
   9   2   0    1.98    1.21
  -9   2   0    1.41    1.21
  10  -2   0    3.41    1.51
  10   2   0    0.34    1.04
   0  -3   0   -0.03    0.07
   0   3   0    0.07    0.09
  -2  -3   0  310.11    9.30
   2  -3   0  308.39    9.53
   2   3   0  310.74    9.32
  -2   3   0  289.23    9.48
  -3  -3   0  492.39   14.65
   3  -3   0  505.20   14.97
   3   3   0  461.05   15.31
  -3   3   0  491.26   14.97
   4  -3   0  172.21    6.90
  -4  -3   0  190.14    6.83
  -4   3   0  181.88    7.06
   4   3   0  179.19    6.80
   5  -3   0   25.25    2.28
  -5  -3   0   25.73    2.15
   5   3   0   27.93    2.27
  -5   3   0   25.88    2.26
   6  -3   0    1.26    0.75
  -6  -3   0    0.79    0.54
   6   3   0    1.55    0.82
  -6   3   0    0.97    0.60
  -7  -3   0    6.88    1.49
   7  -3   0    6.75    1.61
   7   3   0    7.88    1.81
  -7   3   0    9.17    1.82
   8  -3   0   -0.07    0.93
  -8  -3   0    0.81    0.80
  -8   3   0    1.90    1.13
   8   3   0    1.62    0.95
   9  -3   0    6.10    1.80
  -9  -3   0    3.29    1.59
  -9   3   0    3.64    1.70
   9   3   0    3.05    1.47
  10  -3   0    4.12    1.64
  10   3   0    4.48    1.81
   0   4   0  173.31    5.56
   1  -4   0  654.20   18.78
  -1  -4   0  661.48   18.61
  -1   4   0  673.95   18.87
   1   4   0  642.20   18.55
  -2  -4   0  663.71   19.72
   2  -4   0  717.72   20.08
  -2   4   0  701.69   20.12
   2   4   0  682.91   19.72
  -3  -4   0  829.75   23.26
   3  -4   0  748.45   23.82
   3   4   0  812.55   23.28
  -3   4   0  834.94   23.72
   4  -4   0   13.15    1.48
  -4  -4   0   12.91    1.37
  -4   4   0   14.27    1.56
   4   4   0   14.38    1.46
  -5  -4   0    0.75    0.53
   5  -4   0    0.87    0.58
  -5   4   0    0.36    0.46
   5   4   0   -0.20    0.26
   6  -4   0   34.42    2.85
  -6  -4   0   27.85    2.47
   6   4   0   31.49    2.70
  -6   4   0   28.36    2.70
   7  -4   0    0.71    0.72
  -7  -4   0    0.67    0.57
   7   4   0    0.50    0.56
  -7   4   0   -0.16    0.51
  -8  -4   0   22.72    2.63
   8  -4   0   18.42    2.90
  -8   4   0   21.64    2.82
   8   4   0   17.08    2.72
   9  -4   0    7.89    2.00
   9   4   0    5.87    1.63
  10  -4   0    4.82    1.73
  10   4   0    2.74    1.71
   0   5   0    0.01    0.15
   1  -5   0    6.16    0.74
  -1  -5   0    4.79    0.64
  -1   5   0    3.64    0.69
   1   5   0    5.20    0.65
  -2  -5   0  210.56    7.22
   2  -5   0  214.35    7.44
  -2   5   0  232.01    7.68
   2   5   0  212.31    7.15
   3  -5   0    2.75    0.66
  -3  -5   0    3.04    0.71
   3   5   0    3.95    0.83
  -3   5   0    3.07    0.74
  -4  -5   0  113.98    4.90
   4  -5   0  109.50    5.06
  -4   5   0  108.57    5.15
   4   5   0  111.46    4.90
   5  -5   0    0.79    0.70
  -5  -5   0    0.00    0.33
   5   5   0    0.51    0.38
  -5   5   0    1.00    0.57
  -6  -5   0   74.64    4.32
   6  -5   0   82.02    4.75
   6   5   0   73.39    4.39
  -6   5   0   73.02    4.59
  -7  -5   0   -0.23    0.65
   7  -5   0    1.04    0.78
   7   5   0    0.59    0.88
  -7   5   0    1.53    0.92
   8  -5   0    2.76    1.23
   8   5   0    2.45    1.07
   9  -5   0   16.03    2.81
   9   5   0   18.13    3.11
  10  -5   0    3.62    1.59
  10   5   0    1.52    1.41
   0   6   0   59.29    2.74
   1  -6   0   35.59    2.10
  -1  -6   0   31.10    1.92
  -1   6   0   38.00    2.20
   1   6   0   34.43    1.96
   2  -6   0   56.38    3.79
  -2  -6   0   70.42    3.19
   2   6   0   66.91    3.07
  -2   6   0   67.81    3.38
  -3  -6   0  134.30    5.53
   3  -6   0  137.16    5.80
  -3   6   0  152.65    6.07
   3   6   0  145.98    5.57
  -4  -6   0   34.08    2.37
   4  -6   0   33.45    2.50
   4   6   0   32.74    2.34
  -4   6   0   27.91    2.41
  -5  -6   0   31.71    2.67
   5  -6   0   27.66    2.51
   5   6   0   30.93    2.47
   6  -6   0    6.98    1.54
  -6  -6   0    7.73    1.56
   6   6   0    6.40    1.42
  -6   6   0    6.24    1.36
   7  -6   0   20.07    2.40
   7   6   0   18.14    2.27
  -7   6   0   21.12    2.48
  -8  -6   0    1.52    0.93
   8  -6   0    4.74    1.46
  -8   6   0    3.01    1.20
   8   6   0    3.93    1.27
   9  -6   0    5.16    1.71
   9   6   0    5.68    1.84
  10  -6   0    1.40    1.32
  10   6   0    1.02    1.23
   0   7   0    0.24    0.21
   0   7   0   -0.02    0.20
  -1  -7   0   11.15    1.14
  -1   7   0    8.79    1.08
   1   7   0   11.93    1.16
   2  -7   0  128.40    5.40
  -2  -7   0  123.43    5.15
  -2   7   0  139.91    5.64
   2   7   0  140.58    5.26
   3  -7   0    7.77    1.31
  -3   7   0    6.18    1.11
   3   7   0    9.78    1.16
   4  -7   0  115.82    5.51
  -4  -7   0  117.12    5.29
   4   7   0  119.62    5.28
  -4   7   0  116.81    5.64
   5  -7   0   -0.64    0.32
  -5  -7   0   -0.17    0.38
   5   7   0   -0.11    0.30
  -6  -7   0    2.77    0.95
   6  -7   0    0.64    0.68
  -6   7   0    1.99    0.90
   6   7   0    1.85    0.81
   7  -7   0   27.68    2.90
  -7   7   0   26.91    3.02
   8  -7   0    1.98    1.26
  -8  -7   0    1.00    0.88
  -8   7   0    3.18    1.08
   8   7   0    1.42    0.91
   9  -7   0    4.50    1.42
   9   7   0    5.61    1.81
   0   8   0   83.29    4.00
   0   8   0   82.33    3.81
   1   8   0    1.03    0.44
  -1   8   0    0.47    0.42
  -2  -8   0    8.81    1.09
   2  -8   0    7.31    1.29
   2   8   0    7.06    1.15
  -2   8   0    8.00    1.35
   3  -8   0  151.34    6.40
  -3  -8   0  157.98    6.27
  -3   8   0  153.33    6.63
   3   8   0  147.83    6.04
  -4  -8   0    0.13    0.34
   4  -8   0    0.39    0.43
   4   8   0    0.18    0.31
  -4   8   0    0.56    0.48
  -5  -8   0    4.66    1.18
   5  -8   0    2.50    0.88
   5   8   0    2.66    0.95
  -5   8   0    3.08    1.08
  -6  -8   0    0.51    0.63
   6  -8   0    0.14    0.59
   6   8   0    0.10    0.40
  -6   8   0    0.47    0.63
   7  -8   0   23.94    4.00
  -7   8   0   23.45    2.95
   7   8   0   25.38    2.72
  -8  -8   0    2.47    1.28
   8  -8   0    3.89    1.40
   8   8   0    4.24    1.25
  -8   8   0    3.72    1.54
   9  -8   0    3.62    1.71
   9   8   0    0.63    1.29
   0   9   0   -0.42    0.17
   0   9   0   -0.20    0.19
  -1  -9   0   95.26    4.41
  -1   9   0  104.49    4.58
   1   9   0  103.57    4.50
  -1   9   0   90.30    4.58
  -2  -9   0   80.28    3.97
   2  -9   0   69.65    3.88
  -2   9   0   76.98    4.16
   2   9   0   76.75    3.80
   3  -9   0  104.92    5.25
  -3  -9   0  113.07    5.19
  -3   9   0  112.96    5.58
   3   9   0  119.63    5.14
  -4  -9   0    7.58    1.34
   4  -9   0    9.97    1.75
   4   9   0    7.50    1.43
  -4   9   0    7.93    1.61
   5  -9   0   23.91    2.49
  -5  -9   0   22.55    2.34
   5   9   0   23.17    2.27
  -5   9   0   22.28    2.46
   6  -9   0    0.44    0.65
   6   9   0    0.55    0.49
  -6   9   0    0.52    0.62
   7  -9   0   17.91    2.46
   7   9   0   13.44    2.28
  -7   9   0   15.85    2.76
  -8  -9   0    0.49    1.02
   8  -9   0    0.41    0.95
  -8   9   0   -0.66    1.01
   8   9   0   -0.64    0.73
   9  -9   0    0.22    1.26
   9   9   0    1.17    1.02
   0  10   0   15.12    1.55
   0  10   0   17.52    1.83
  -1 -10   0    4.59    1.02
  -1  10   0    2.52    0.76
   1  10   0    2.45    0.66
  -1  10   0    3.19    0.85
  -2 -10   0   -0.35    0.32
  -2  10   0    0.30    0.44
   2  10   0    0.20    0.35
  -3 -10   0    7.14    1.37
   3 -10   0    7.11    1.40
   3  10   0    7.21    1.29
  -3  10   0    6.54    1.40
  -4 -10   0   15.22    1.86
   4 -10   0   14.04    2.19
   4  10   0   13.64    1.69
  -4  10   0   17.84    2.08
   5 -10   0   17.15    2.21
  -5 -10   0   18.98    2.15
  -5  10   0   20.51    2.45
   5  10   0   16.62    1.99
   6 -10   0   -0.27    0.63
  -6  10   0    1.16    0.97
   7 -10   0    1.74    1.00
   7  10   0    3.52    1.07
  -7  10   0    4.34    1.63
   8 -10   0    2.60    1.25
   8  10   0    1.27    1.02
   9 -10   0    3.92    1.48
   9  10   0    1.70    1.43
   0  11   0    0.34    0.26
   0  11   0    0.33    0.47
  -1 -11   0   37.40    2.64
  -1  11   0   33.58    2.53
  -1  11   0   30.93    2.63
   1  11   0   36.80    2.61
  -2 -11   0  228.14    8.51
   2  11   0  222.52    8.33
  -2  11   0  193.84    8.59
  -3 -11   0   39.68    2.99
   3 -11   0   38.30    2.99
   3  11   0   35.93    2.72
  -3  11   0   41.10    3.30
   4 -11   0    4.12    1.24
  -4 -11   0    2.78    0.93
   4  11   0    2.27    0.83
  -4  11   0    2.05    0.94
   5 -11   0    1.15    0.71
  -5  11   0    0.19    0.61
   5  11   0    0.09    0.54
  -6  11   0   17.99    2.93
   6  11   0   17.32    2.22
   7 -11   0    3.98    1.47
  -7 -11   0    1.96    1.34
   7  11   0    2.33    1.11
  -7  11   0    0.97    0.99
   8 -11   0    2.19    1.15
   8  11   0    1.24    1.02
   9 -11   0    2.33    1.60
   9  11   0   -0.99    1.13
   0  12   0    0.18    0.31
   1  12   0    4.38    0.99
  -1  12   0    3.90    1.06
  -1  12   0    4.40    1.26
  -2 -12   0    6.77    1.37
  -2  12   0    4.98    1.20
  -2  12   0    5.96    1.25
   2  12   0    5.52    1.15
  -3 -12   0  112.27    5.68
  -3  12   0  106.26    5.94
   3  12   0  104.04    5.29
  -4 -12   0    3.08    1.05
   4 -12   0    2.93    1.18
   4  12   0    3.37    1.07
  -4  12   0    3.25    1.12
   5 -12   0   17.61    2.28
  -5  12   0   20.46    2.62
   6 -12   0    0.33    0.72
   6  12   0   -0.40    0.63
  -6  12   0    0.18    0.96
   7 -12   0    5.20    1.76
  -7 -12   0    5.00    1.52
   7  12   0    4.69    1.43
  -7  12   0    4.17    1.84
   8 -12   0    0.38    1.05
   8  12   0    0.39    0.99
   0  13   0    0.46    0.62
   0  13   0    0.03    0.39
   1  13   0   28.31    2.46
   1  13   0   24.39    2.44
  -1  13   0   22.25    2.24
  -1  13   0   20.16    2.34
  -2 -13   0   75.77    4.42
   2  13   0   70.71    4.25
  -2  13   0   73.01    4.71
  -2  13   0   74.20    4.43
  -3 -13   0   10.92    1.80
   3  13   0   11.22    1.87
  -3  13   0   10.29    2.03
   4 -13   0   -0.58    0.45
  -4  13   0    1.20    0.94
   4  13   0    0.93    0.68
   5 -13   0    1.12    1.04
  -5  13   0   -0.45    0.71
   5  13   0   -0.43    0.47
   6 -13   0   25.78    2.92
   6  13   0   21.39    2.63
  -6  13   0   29.34    3.38
   7 -13   0    1.39    1.21
   7  13   0    4.01    1.45
   8 -13   0    1.92    1.27
   8  13   0    1.03    1.21
   0  14   0   -0.31    0.31
   0  14   0   -0.55    0.61
   1  14   0    2.02    0.87
  -1  14   0    1.42    0.74
  -1  14   0   -0.03    0.73
   1  14   0    2.80    1.14
  -2 -14   0    9.39    1.82
   2  14   0    6.45    1.51
  -2  14   0    7.03    1.60
  -2  14   0    4.85    1.25
  -3  14   0    4.05    1.45
   3  14   0    5.83    1.33
   4  14   0    2.77    0.96
   5 -14   0    1.50    1.01
  -5  14   0    3.76    1.62
   5  14   0    0.42    0.77
   6 -14   0    1.34    0.86
  -6 -14   0   -0.12    0.74
  -6  14   0    0.77    1.22
   6  14   0   -0.09    0.69
   7 -14   0    0.43    0.90
   7  14   0   -0.12    0.84
   8 -14   0    4.22    1.73
   8  14   0    3.52    2.06
   0  15   0    0.54    1.23
   0  15   0    0.16    0.44
   1  15   0    7.77    1.62
  -1  15   0    7.16    1.68
   1  15   0    5.06    1.79
  -2 -15   0    0.25    0.57
   2  15   0   -0.19    0.65
   3  15   0   12.74    2.13
  -3  15   0   13.67    2.27
   4  15   0   10.27    2.01
  -5 -15   0    2.21    1.70
  -5  15   0    4.82    1.79
   5  15   0    2.46    1.21
   6 -15   0    2.28    1.18
   6  15   0    1.60    1.16
   7 -15   0    7.44    2.03
   7  15   0    9.08    2.04
   0  16   0   20.36    2.33
   1  16   0    0.08    0.56
  -1  16   0    0.16    0.58
  -2  16   0    7.49    1.66
   2  16   0   10.51    1.97
  -3  16   0    1.59    0.88
   3  16   0    1.59    0.87
  -4 -16   0    2.39    1.00
   4  16   0    2.16    1.01
  -4  16   0    0.30    1.00
  -5 -16   0   -1.65    0.79
  -5  16   0   -0.02    1.01
   5  16   0    0.47    0.78
   6  16   0    1.80    0.98
   7  16   0    0.79    1.21
   0  17   0   -0.46    0.64
  -1  17   0    0.99    0.72
   1  17   0    1.42    0.75
   2  17   0    6.83    1.62
   2  17   0    6.02    1.68
  -2  17   0    5.51    1.42
  -3 -17   0   -0.64    0.85
   3  17   0   -0.59    0.55
  -3  17   0    0.47    0.68
  -4 -17   0    2.34    1.32
  -4  17   0    1.01    0.84
   4  17   0    1.29    0.93
  -4  17   0    2.43    1.49
   5  17   0    2.06    1.28
   6  17   0    0.40    0.92
   0  18   0    3.15    1.07
   1  18   0    1.63    1.25
  -1  18   0    1.35    0.92
   1  18   0   -0.03    0.58
   2  18   0    0.77    0.94
   2  18   0    1.96    1.05
  -2  18   0    4.50    1.48
  -3 -18   0    3.95    1.47
   3  18   0    2.26    1.19
   3  18   0    4.64    1.45
  -3  18   0    5.13    2.16
  -3  18   0    4.10    1.25
  -4  18   0    1.57    1.06
   4  18   0   -0.23    0.69
   5  18   0    2.52    1.10
   6  18   0   -0.61    0.85
   0  19   0    0.18    0.73
   0  19   0    0.43    0.90
  -1  19   0    0.97    0.97
   1  19   0    4.76    1.65
  -1  19   0    1.14    0.87
   1  19   0    2.06    0.96
   2  19   0    1.01    0.97
  -2  19   0    1.91    1.14
   2  19   0    1.43    1.17
  -3  19   0    3.02    1.40
   3  19   0    1.62    1.04
   4  19   0    1.20    0.93
  -4  19   0    0.59    0.96
  -5  19   0    1.00    1.08
   5  19   0    1.18    1.69
   0  20   0    5.07    1.50
  -1  20   0   10.13    2.18
   1  20   0    8.14    1.73
  -2  20   0    0.82    1.04
   2  20   0    1.35    0.97
   3  20   0   10.27    2.15
  -3  20   0    8.61    1.93
  -4  20   0   -0.89    0.72
   4  20   0    0.39    1.02
   0  21   0    0.07    0.86
  -1  21   0    2.00    1.36
   1  21   0   -0.11    0.79
  -2  21   0    3.60    1.67
  -3  21   0    2.40    1.34
   3  21   0    0.24    1.12
   0  22   0   -1.32    1.12
   1  22   0   -0.08    1.16
  -1  22   0   -0.79    0.95
  10   0  -1    1.14    1.28
   9   0  -1   -0.19    0.84
  -9   0   1    0.55    1.07
   8   0  -1    0.17    0.86
  -7   0   1   -0.06    0.59
   7   0  -1   -0.12    0.50
  -6   0   1    0.28    0.45
   6   0  -1    0.78    0.63
   5   0  -1    0.75    0.39
  -5   0   1    0.24    0.29
  -4   0   1   -0.27    0.14
   4   0  -1    0.33    0.29
   3   0  -1   -0.02    0.14
  -3   0   1    0.20    0.18
  -2   0   1   -0.02    0.12
   2   0  -1    0.07    0.15
   1   0  -1    0.02    0.05
  -1   0   1    0.09    0.08
  -1   0  -1    0.00    0.06
   1   0   1    0.07    0.07
   2   0   1    0.01    0.12
  -2   0  -1    0.22    0.20
   3   0   1    0.24    0.21
  -3   0  -1    0.29    0.25
   4   0   1   -0.41    0.17
  -4   0  -1    0.10    0.24
   5   0   1    0.53    0.41
  -5   0  -1    0.14    0.36
   6   0   1   -0.79    0.30
  -6   0  -1    0.26    0.51
   7   0   1    0.68    0.62
  -7   0  -1    0.65    0.58
  -8   0  -1   -1.30    0.50
   8   0   1    1.43    0.91
  -9   0  -1    1.29    1.12
   9   0   1    0.12    0.84
  10   0   1    0.73    1.04
  10  -1  -1    0.18    1.37
  10   1  -1    1.14    1.39
   9  -1  -1    8.81    2.06
  -9  -1   1    6.14    1.60
  -9   1   1    8.04    1.95
   9   1  -1    9.20    2.27
   8  -1  -1    1.98    1.01
   8   1  -1    2.85    1.15
  -7  -1   1    9.96    1.90
   7  -1  -1    7.81    1.73
  -7   1   1    9.29    1.88
   7   1  -1    6.05    1.46
  -6  -1   1   31.62    2.62
   6  -1  -1   26.20    2.53
   6   1  -1   28.45    2.59
  -6   1   1   24.71    2.35
   5  -1  -1    0.64    0.54
  -5  -1   1    0.04    0.30
   5   1  -1    0.05    0.20
  -5   1   1   -0.08    0.27
   4  -1  -1   41.00    2.62
  -4  -1   1   37.92    2.43
   4   1  -1   43.67    2.61
  -4   1   1   40.44    2.54
   3  -1  -1   83.13    3.77
  -3  -1   1   82.50    3.63
   3   1  -1   93.95    3.84
  -3   1   1   95.64    3.87
   2  -1  -1  722.70   20.07
   2   1  -1  700.05   19.89
  -2   1   1  693.04   19.96
   1  -1  -1   54.86    2.07
  -1  -1   1   49.63    1.92
   1   1  -1   54.21    1.97
  -1   1   1   56.82    2.07
  -1  -1  -1  305.82    8.37
   1  -1   1  285.72    8.35
  -1   1  -1  302.16    8.43
   1   1   1  285.51    8.32
   3  -1   1   11.80    1.11
  -3  -1  -1   10.12    1.02
  -3   1  -1   12.03    1.13
   3   1   1   12.47    1.10
  -4  -1  -1   46.41    2.66
   4  -1   1   45.72    2.69
  -4   1  -1   47.52    2.78
   4   1   1   43.00    2.61
  -5  -1  -1   57.86    3.42
   5  -1   1   59.98    3.50
   5   1   1   62.83    3.52
  -5   1  -1   60.77    3.53
   6  -1   1  124.64    6.11
  -6  -1  -1  141.74    6.29
  -6   1  -1  128.60    6.14
   6   1   1  136.35    6.26
   7  -1   1   23.12    2.40
  -7  -1  -1   19.47    2.14
  -7   1  -1   20.32    2.25
   7   1   1   16.27    2.09
   8  -1   1   29.87    3.09
  -8  -1  -1   24.66    2.82
  -8   1  -1   29.99    2.94
   8   1   1   23.69    2.76
   9  -1   1    7.78    1.84
  -9  -1  -1   14.20    2.65
   9   1   1    9.95    1.97
  -9   1  -1    7.60    1.87
  10  -1   1    0.20    1.06
  10   1   1    0.74    1.14
  10  -2  -1    0.16    1.15
  -9  -2   1    6.27    2.03
   9  -2  -1    4.81    1.56
  -9   2   1    6.91    1.89
   9   2  -1    6.23    1.85
   8  -2  -1    0.87    0.91
   8   2  -1    2.92    1.23
  -7  -2   1    2.61    0.98
   7  -2  -1    4.37    1.19
   7   2  -1    2.42    1.05
  -7   2   1    4.63    1.30
  -6  -2   1    7.93    1.40
   6  -2  -1    9.28    1.76
   6   2  -1    9.89    1.73
  -6   2   1    7.19    1.38
  -5  -2   1    0.12    0.33
   5  -2  -1   -0.24    0.28
  -5   2   1   -0.23    0.31
   5   2  -1    0.09    0.29
  -4  -2   1    2.73    0.68
   4  -2  -1    3.29    0.81
  -4   2   1    2.97    0.77
   4   2  -1    1.97    0.58
   3  -2  -1  131.12    5.20
  -3  -2   1  134.16    4.99
   3   2  -1  121.34    4.98
  -3   2   1  146.87    5.31
   2  -2  -1   12.62    1.05
  -2   2   1   10.08    0.95
  -1  -2   1   34.08    1.44
   1  -2  -1   30.95    1.53
   1   2  -1   31.33    1.40
   0  -2  -1  195.81    5.45
   0   2   1  160.59    5.35
   0   2   1  197.26    5.51
   1  -2   1  129.51    4.26
  -1  -2  -1  138.79    4.26
  -1   2  -1  144.40    4.39
   1   2   1  133.71    4.23
   2  -2   1    8.56    0.82
  -2  -2  -1    8.33    0.77
  -2   2  -1   10.56    0.92
   2   2   1    9.47    0.80
   3  -2   1   77.93    3.45
  -3  -2  -1   78.62    3.38
   3   2   1   76.41    3.34
  -3   2  -1   80.29    3.54
  -4  -2  -1    0.20    0.28
   4  -2   1    0.19    0.26
  -4   2  -1    0.02    0.28
   4   2   1    0.85    0.40
   5  -2   1    3.69    0.93
  -5  -2  -1    3.59    0.92
  -5   2  -1    4.22    1.02
   5   2   1    4.58    1.07
  -6  -2  -1    4.74    1.12
   6  -2   1    7.53    1.51
  -6   2  -1    7.76    1.60
   6   2   1    6.89    1.40
   7  -2   1   26.07    2.71
  -7  -2  -1   25.32    2.62
   7   2   1   26.75    2.65
  -7   2  -1   31.01    2.86
   8  -2   1    0.40    0.73
  -8  -2  -1    0.24    0.81
  -8   2  -1    0.02    0.69
   8   2   1    1.56    0.87
   9  -2   1   -0.87    0.72
  -9  -2  -1    1.11    1.01
   9   2   1    2.04    0.91
  -9   2  -1    1.09    1.01
  10  -2   1    7.98    2.18
  10   2   1    1.20    1.48
  10  -3  -1   -2.15    1.00
  10   3  -1    1.24    1.24
  -9  -3   1    1.68    1.55
   9  -3  -1    1.04    1.10
  -9   3   1    1.33    1.65
   9   3  -1   -1.26    0.76
   8  -3  -1   23.82    2.83
   8   3  -1   22.33    2.64
   7  -3  -1    0.33    0.75
  -7  -3   1    1.24    0.72
   7   3  -1   -0.09    0.58
  -7   3   1    0.83    0.69
  -6  -3   1    0.43    0.46
   6  -3  -1    0.08    0.45
  -6   3   1   -0.03    0.49
   6   3  -1    0.83    0.61
   5  -3  -1    6.74    1.36
  -5  -3   1    8.06    1.09
  -5   3   1    4.05    1.07
   5   3  -1    5.92    1.20
   4  -3  -1  114.89    5.12
  -4  -3   1  113.23    4.80
  -4   3   1  108.40    4.98
   4   3  -1  113.73    4.87
  -3  -3   1  185.23    6.34
   3  -3  -1  161.18    7.42
  -3   3   1  186.17    6.63
   3   3  -1  179.69    6.65
  -2  -3   1  103.05    3.81
   2  -3  -1  106.15    4.11
  -2   3   1  105.39    4.08
   2   3  -1   96.77    3.78
   1  -3  -1   64.58    2.59
  -1  -3   1   59.86    2.38
   1   3  -1   63.16    2.40
  -1   3   1   57.75    2.52
   0  -3  -1  209.30    6.45
   0  -3  -1  191.87    6.30
   0   3  -1  220.62    6.34
   0   3   1  208.94    6.33
   0   3   1  221.11    6.49
   2  -3   1  624.68   17.35
  -2  -3  -1  577.15   17.12
  -2   3  -1  594.97   17.42
   2   3   1  607.23   17.17
  -3  -3  -1    1.44    0.42
   3  -3   1    1.13    0.40
   3   3   1    1.27    0.43
  -3   3  -1    0.92    0.41
   4  -3   1   10.52    1.25
  -4  -3  -1    8.74    1.13
  -4   3  -1   10.04    1.25
   4   3   1   10.37    1.19
   5  -3   1   65.39    3.78
  -5  -3  -1   64.51    3.65
  -5   3  -1   71.52    3.99
   5   3   1   67.77    3.73
   6  -3   1  137.84    6.39
  -6  -3  -1  128.61    6.08
  -6   3  -1  136.48    6.45
   6   3   1  130.43    6.18
  -7  -3  -1   16.13    2.08
   7  -3   1   20.81    2.34
  -7   3  -1   16.94    2.15
   7   3   1   16.40    2.09
  -8  -3  -1    7.38    1.64
   8  -3   1    7.95    1.77
  -8   3  -1    8.76    2.03
   8   3   1    6.90    2.82
  -9  -3  -1   14.79    2.78
   9  -3   1   11.50    2.28
  -9   3  -1   14.58    2.65
   9   3   1   11.90    2.34
  10  -3   1    3.29    1.72
  10   3   1    3.50    1.62
  10  -4  -1    5.88    1.91
  10   4  -1    3.43    1.76
   9  -4  -1    1.41    1.35
   9   4  -1    2.99    1.36
   8  -4  -1   10.88    2.39
   8   4  -1   11.76    2.16
   7  -4  -1   -0.52    0.63
   7   4  -1    1.03    0.68
  -7   4   1    1.48    0.74
   6  -4  -1   42.16    3.35
  -6  -4   1   41.33    3.03
  -6   4   1   41.41    3.24
   6   4  -1   40.94    3.21
   5  -4  -1    5.03    1.22
  -5  -4   1    3.38    0.83
   5   4  -1    5.22    1.14
  -5   4   1    6.12    1.36
   4  -4  -1  163.97    6.75
  -4  -4   1  170.10    6.45
  -4   4   1  162.77    6.69
   4   4  -1  171.35    6.54
  -3  -4   1  177.31    6.80
   3  -4  -1  219.99    7.49
  -3   4   1  203.49    7.32
   3   4  -1  200.82    7.03
   2  -4  -1   56.99    2.83
  -2  -4   1   60.93    2.69
  -2   4   1   54.63    2.80
   2   4  -1   60.45    2.67
  -1  -4   1    0.28    0.17
   1  -4  -1    0.90    0.33
  -1   4   1    0.42    0.22
   1   4  -1    1.02    0.31
   0  -4  -1   83.97    3.32
   0   4  -1   97.85    3.39
   0   4   1   98.09    3.42
  -1  -4  -1  527.07   14.81
   1  -4   1  494.08   14.82
   1   4   1  512.96   14.73
  -1   4  -1  527.15   14.97
  -2  -4  -1    7.40    0.80
   2  -4   1    8.90    0.92
   2   4   1    7.88    0.82
  -2   4  -1    6.24    0.85
  -3  -4  -1   29.04    1.84
   3  -4   1   24.80    1.80
  -3   4  -1   26.08    1.93
   3   4   1   23.81    2.17
  -4  -4  -1    4.10    0.85
   4  -4   1    3.67    0.86
  -4   4  -1    1.24    0.57
   4   4   1    2.35    0.65
   5  -4   1   44.89    3.09
  -5  -4  -1   47.21    2.99
  -5   4  -1   45.55    3.18
   5   4   1   45.51    2.98
   6  -4   1   54.18    3.69
  -6  -4  -1   55.39    3.57
   6   4   1   52.98    3.56
  -6   4  -1   53.40    3.72
   7  -4   1    1.42    0.98
  -7  -4  -1    1.04    0.79
  -7   4  -1   -0.25    0.58
   7   4   1    0.21    0.62
   8  -4   1   -0.27    0.98
  -8  -4  -1    0.54    0.75
   8   4   1    0.41    0.79
  -8   4  -1   -0.11    0.82
   9  -4   1    4.56    1.45
   9   4   1    6.66    1.73
  10  -4   1    0.32    1.18
  10   4   1    1.71    1.23
  10  -5  -1    0.79    1.49
  10   5  -1    0.21    1.24
   9  -5  -1    2.71    1.28
   9   5  -1    2.62    1.26
   8  -5  -1   10.85    2.43
  -8   5   1    4.35    1.94
   8   5  -1    5.50    1.46
   7  -5  -1   48.07    3.95
   7   5  -1   58.08    4.10
  -7   5   1   48.10    3.86
   6  -5  -1    2.49    1.02
  -6  -5   1    3.52    1.09
  -6   5   1    2.79    1.04
   6   5  -1    1.49    0.70
   5  -5  -1   14.10    1.69
  -5  -5   1    9.92    1.60
   5   5  -1   10.60    1.43
  -5   5   1    7.61    1.45
  -4  -5   1   33.44    2.28
   4  -5  -1   31.42    2.42
  -4   5   1   28.52    2.35
   4   5  -1   30.37    2.22
  -3  -5   1  512.00   15.55
   3  -5  -1  512.42   15.95
   3   5  -1  499.60   15.52
  -3   5   1  525.19   16.03
   2  -5  -1   29.30    1.98
  -2  -5   1   28.50    1.79
  -2   5   1   31.67    2.05
   2   5  -1   28.24    1.76
   1  -5  -1    6.93    0.83
   1   5  -1    6.11    0.72
  -1   5   1    6.84    0.84
   0  -5  -1  143.48    4.95
   0   5   1  138.58    4.93
   0   5  -1  146.04    4.96
   0   5   1  143.56    5.11
  -1  -5  -1  230.09    7.40
  -1   5  -1  235.81    7.59
   1   5   1  222.33    7.27
   2  -5   1   18.30    1.44
  -2  -5  -1   18.81    1.40
   2   5   1   21.33    1.42
  -2   5  -1   17.67    1.48
   3  -5   1   20.72    1.68
  -3  -5  -1   20.20    1.57
  -3   5  -1   18.68    1.71
   3   5   1   19.70    1.56
  -4  -5  -1    0.53    0.37
   4  -5   1    0.50    0.48
   4   5   1    1.97    0.58
  -4   5  -1    0.23    0.35
   5  -5   1   32.43    2.55
  -5  -5  -1   30.03    2.39
   5   5   1   29.86    2.40
  -5   5  -1   29.26    2.51
   6  -5   1    2.69    1.04
  -6  -5  -1    4.56    1.21
  -6   5  -1    3.82    1.22
   6   5   1    3.40    0.97
   7  -5   1   17.34    2.31
  -7  -5  -1   18.53    2.23
  -7   5  -1   21.07    2.51
   7   5   1   19.44    2.29
   8  -5   1    4.89    1.73
  -8   5  -1    6.86    2.15
   8   5   1    4.85    1.40
   9  -5   1    0.09    0.90
   9   5   1   -0.40    0.82
  10  -5   1    5.55    1.74
  10   5   1    4.86    1.57
  10  -6  -1    2.06    1.70
  10   6  -1    2.38    1.41
   9  -6  -1    4.27    1.71
   9   6  -1    6.68    2.02
   8  -6  -1    0.21    0.83
  -8   6   1    1.65    1.00
   8   6  -1    0.96    0.92
   7  -6  -1   -0.18    0.68
   7   6  -1    1.38    1.26
   6  -6  -1    1.00    0.73
  -6  -6   1   -0.72    0.33
  -6   6   1   -0.57    0.43
   6   6  -1    1.43    0.77
  -5  -6   1    3.96    1.08
   5  -6  -1    5.15    1.29
  -5   6   1    3.91    1.05
   5   6  -1    4.54    1.03
  -4  -6   1    0.11    0.26
   4  -6  -1    0.77    0.41
   4   6  -1   -0.12    0.24
  -4   6   1    0.25    0.41
   3  -6  -1    3.53    0.84
  -3  -6   1    2.02    0.59
   3   6  -1    2.96    0.67
  -3   6   1    1.72    0.63
  -2  -6   1   39.69    2.27
   2  -6  -1   40.92    2.46
  -2   6   1   42.28    2.56
   2   6  -1   37.64    2.20
   1  -6  -1  251.50    8.35
  -1  -6   1  250.36    8.12
  -1   6   1  245.30    8.38
   1   6  -1  245.61    8.08
   0   6   1  102.67    4.17
   0   6  -1  102.14    4.00
   0   6   1  101.03    4.01
  -1  -6  -1  395.43   11.98
   1   6   1  387.68   11.84
  -1   6  -1  389.77   12.18
   2  -6   1    1.93    0.53
  -2  -6  -1    2.77    0.65
   2   6   1    1.79    0.48
  -2   6  -1    2.41    0.67
  -3  -6  -1   20.53    1.67
   3  -6   1   20.83    1.75
  -3   6  -1   21.55    1.92
   3   6   1   21.84    1.69
  -4  -6  -1    3.03    0.77
   4  -6   1    2.89    0.76
   4   6   1    2.50    0.70
  -4   6  -1    3.45    1.02
  -5  -6  -1   10.18    2.09
   5  -6   1   11.26    1.52
   5   6   1    8.30    1.46
  -5   6  -1    6.21    1.61
  -6  -6  -1    0.20    0.43
   6  -6   1    0.84    0.59
   6   6   1   -0.14    0.44
  -6   6  -1    0.72    0.60
   7  -6   1    7.20    1.68
  -7  -6  -1    9.62    1.84
   7   6   1    5.89    1.50
  -7   6  -1   10.77    2.21
   8  -6   1    6.48    1.75
  -8  -6  -1    6.95    1.75
  -8   6  -1    5.12    1.87
   8   6   1    5.25    1.50
   9  -6   1    1.82    1.28
   9   6   1    3.86    1.42
  10  -6   1    1.01    1.26
  10   6   1    0.59    1.43
   9  -7  -1    5.65    1.77
   9   7  -1    7.11    1.97
   8  -7  -1    1.23    0.90
  -8   7   1    2.65    1.28
   8   7  -1    0.93    0.83
   7   7  -1   12.45    2.09
   6  -7  -1    8.32    1.63
  -6  -7   1    8.64    1.69
   6   7  -1   10.64    1.90
  -6   7   1    7.48    1.58
   5  -7  -1    4.79    1.16
  -5  -7   1    5.35    1.19
  -5   7   1    5.16    1.29
   5   7  -1    2.82    0.80
  -4  -7   1    0.58    0.49
   4  -7  -1    0.70    0.48
   4   7  -1   -0.26    0.29
  -4   7   1    1.05    0.63
   3  -7  -1   32.59    2.40
   3   7  -1   29.55    2.12
  -3   7   1   29.70    2.36
   2  -7  -1   33.23    2.27
  -2  -7   1   30.83    2.05
   2   7  -1   28.90    1.98
  -2   7   1   30.73    2.25
  -1  -7   1    3.95    0.80
   1  -7  -1    3.89    0.80
  -1   7   1    4.74    0.96
   1   7  -1    4.94    0.87
   0   7   1   63.38    3.18
   0   7   1   62.94    3.73
  -1  -7  -1   47.19    2.57
  -1   7  -1   44.47    2.63
   1   7   1   47.52    2.50
   2  -7   1    0.02    0.25
  -2  -7  -1    0.68    0.36
  -2   7  -1    0.90    0.46
   2   7   1    1.14    0.40
   3  -7   1    8.09    1.33
  -3  -7  -1    7.21    1.21
   3   7   1    8.02    1.02
  -3   7  -1    6.85    1.29
   4  -7   1   23.97    2.16
  -4  -7  -1   28.52    2.22
   4   7   1   25.00    2.06
  -4   7  -1   24.52    2.31
  -5  -7  -1    0.51    0.46
   5  -7   1    1.17    0.62
  -5   7  -1    0.67    0.58
   5   7   1    1.67    0.69
  -6  -7  -1    0.71    0.59
   6  -7   1    1.12    0.77
  -6   7  -1    1.50    0.64
   6   7   1    2.12    0.96
   7  -7   1    1.99    1.06
  -7  -7  -1    3.42    1.00
   7   7   1    1.39    0.82
  -7   7  -1    1.78    0.98
  -8  -7  -1    1.53    0.97
   8  -7   1    1.06    0.99
  -8   7  -1    1.56    1.06
   8   7   1    0.40    0.91
   9  -7   1    4.50    1.60
   9   7   1    4.31    1.38
   9  -8  -1   26.23    3.36
   9   8  -1   23.52    3.54
   8  -8  -1   -0.22    0.90
  -8  -8   1   -0.62    0.82
  -8   8   1   -0.60    1.09
   8   8  -1    0.70    1.03
   7  -8  -1    6.29    1.63
   7   8  -1    7.99    1.81
   6  -8  -1   -0.16    0.53
   6   8  -1    1.37    0.79
  -6   8   1    2.35    0.90
  -5  -8   1   10.68    1.79
   5  -8  -1    8.30    1.64
  -5   8   1   11.59    2.03
   5   8  -1   12.33    1.59
   4  -8  -1    2.96    0.98
  -4  -8   1    0.67    0.45
  -4   8   1    1.39    0.64
   4   8  -1    0.94    0.54
   3  -8  -1    0.40    0.30
  -3  -8   1    0.45    0.36
   3   8  -1    0.15    0.30
  -3   8   1   -0.08    0.35
   2  -8  -1   17.73    1.72
  -2  -8   1   15.89    1.49
  -2   8   1   18.74    1.77
   2   8  -1   16.06    1.50
  -1  -8   1   70.48    3.45
   1   8  -1   71.52    3.46
  -1   8   1   76.47    3.56
  -1   8   1   71.23    3.72
   0   8   1  109.13    4.77
   0   8  -1  110.22    4.57
   0   8   1  101.85    4.47
  -1  -8  -1   17.03    1.51
   1   8   1   14.42    1.36
  -1   8  -1   16.52    1.59
  -2  -8  -1   32.89    2.22
   2   8   1   29.16    2.03
  -2   8  -1   27.82    2.25
  -3  -8  -1  199.28    7.72
   3  -8   1  211.68    7.96
   3   8   1  209.17    7.65
  -3   8  -1  213.81    8.29
   4  -8   1  106.12    5.17
  -4  -8  -1  108.36    5.12
   4   8   1  107.03    4.97
  -4   8  -1  105.48    5.44
   5  -8   1    2.88    0.94
  -5  -8  -1    2.75    0.91
  -5   8  -1    1.51    0.82
   5   8   1    2.93    0.92
   6  -8   1   81.53    4.84
  -6  -8  -1   76.04    4.59
   6   8   1   74.13    4.49
  -6   8  -1   71.27    4.83
   7  -8   1   55.48    4.21
  -7  -8  -1   57.11    4.14
   7   8   1   54.24    5.05
  -7   8  -1   54.78    4.47
  -8  -8  -1   -0.79    0.74
   8  -8   1    0.33    0.99
   8   8   1    1.24    0.92
  -8   8  -1    1.58    1.19
   9  -8   1   -0.39    0.92
   9   8   1    1.25    1.15
   9  -9  -1    1.50    1.20
   9   9  -1    1.86    1.19
   8  -9  -1   12.58    2.46
  -8  -9   1   12.49    2.40
   8   9  -1   14.02    2.57
  -8   9   1   12.44    2.63
   7  -9  -1    3.15    1.34
   7   9  -1    1.53    0.84
   6  -9  -1   -1.12    0.48
   6   9  -1    0.34    0.53
  -6   9   1    0.80    0.77
   5  -9  -1    0.32    0.55
  -5  -9   1    2.86    0.89
   5   9  -1    1.31    0.70
  -5   9   1    2.08    0.85
  -4  -9   1    6.88    1.25
   4  -9  -1    6.18    1.31
   4   9  -1    7.68    1.36
  -4   9   1    5.34    1.24
  -3  -9   1    4.42    0.93
   3  -9  -1    3.75    1.03
   3   9  -1    3.35    0.84
  -3   9   1    4.01    1.05
  -2  -9   1   33.98    2.37
   2  -9  -1   28.28    2.31
  -2   9   1   31.02    2.50
   2   9  -1   33.14    2.32
  -1  -9   1  167.93    6.46
  -1   9   1  162.00    6.76
  -1   9   1  167.72    6.52
   1   9  -1  170.68    6.47
   0   9   1  180.62    7.19
   0   9   1  180.91    6.93
   0   9  -1  194.17    7.06
  -1  -9  -1   61.55    3.35
  -1   9  -1   66.63    3.42
   1   9   1   63.86    3.34
  -1   9  -1   62.97    3.57
  -2  -9  -1   68.79    3.71
   2   9   1   71.69    3.63
  -2   9  -1   75.18    4.07
   3  -9   1   19.50    1.92
  -3  -9  -1   19.96    1.91
  -3   9  -1   22.40    2.19
   3   9   1   20.88    1.81
   4  -9   1   67.92    4.03
  -4  -9  -1   74.85    4.07
   4   9   1   64.49    3.72
  -4   9  -1   54.83    4.82
   5  -9   1  131.97    6.25
  -5  -9  -1  121.11    5.99
   5   9   1  122.80    5.91
  -5   9  -1  120.38    6.44
   6  -9   1    3.23    1.15
  -6  -9  -1    0.84    0.67
   6   9   1    1.99    0.90
  -6   9  -1    1.65    1.00
   7  -9   1   12.85    2.88
  -7  -9  -1   14.82    2.03
   7   9   1   10.94    2.04
  -7   9  -1   13.78    2.57
  -8  -9  -1    0.85    0.88
   8  -9   1   -0.67    0.74
   8   9   1   -0.74    0.68
  -8   9  -1    0.50    1.24
   9  -9   1    0.37    1.16
   9   9   1    0.81    1.13
   9 -10  -1    2.19    1.57
   9  10  -1    0.03    1.10
   8 -10  -1    1.96    1.19
   8  10  -1   -0.02    0.89
   7 -10  -1    0.33    0.83
  -7  10   1   -0.55    0.87
   7  10  -1   -0.36    0.57
   6 -10  -1    0.67    0.85
   6  10  -1    0.16    0.60
  -5 -10   1   11.72    2.00
   5 -10  -1    7.34    1.56
   5  10  -1    8.51    1.54
  -5  10   1    9.25    1.95
  -4 -10   1   99.13    4.95
   4 -10  -1   89.99    5.07
   4  10  -1   83.76    4.63
  -4  10   1   88.44    5.17
   3 -10  -1    5.53    1.29
  -3 -10   1    4.12    1.02
   3  10  -1    3.27    0.92
  -3  10   1    4.36    1.55
   2 -10  -1  318.38   11.43
  -2 -10   1  316.33   11.12
   2  10  -1  325.55   11.09
  -2  10   1  325.74   11.61
  -1 -10   1  143.47    6.04
  -1  10   1  154.86    6.55
   1  10  -1  146.30    6.04
  -1  10   1  145.93    6.09
   0  10  -1    7.34    1.29
   0  10   1    8.70    1.18
   0  10  -1    7.36    1.33
   0  10   1    8.71    1.53
  -1 -10  -1   30.34    2.28
  -1  10  -1   29.51    2.41
   1  10   1   25.52    2.07
  -1  10  -1   29.21    2.24
  -2 -10  -1    0.05    0.34
   2  10   1   -0.03    0.30
  -2  10  -1    0.32    0.40
   3 -10   1    1.86    0.71
  -3 -10  -1    2.75    1.15
  -3  10  -1    1.24    0.73
   3  10   1    1.74    0.69
  -4 -10  -1   15.29    1.86
   4 -10   1   14.43    1.79
   4  10   1   14.21    1.71
  -4  10  -1   17.09    2.13
   5 -10   1   16.07    2.08
  -5 -10  -1   17.71    2.09
  -5  10  -1   17.23    2.29
   5  10   1   18.98    2.10
   6 -10   1    2.03    1.04
  -6  10  -1    3.13    1.21
   7 -10   1   25.62    2.91
  -7 -10  -1   21.62    2.60
  -7  10  -1   19.62    4.31
   7  10   1   29.44    2.96
   8 -10   1    3.68    1.35
   8  10   1    2.55    1.28
   9 -10   1    2.13    1.41
   9  10   1    3.03    1.58
   9 -11  -1   -0.78    1.15
   8 -11  -1    2.39    1.39
   8  11  -1   -1.13    0.81
  -7 -11   1    0.18    1.07
   7 -11  -1    1.01    0.86
   7  11  -1   -0.60    0.63
  -7  11   1    1.31    1.01
   6 -11  -1    5.83    1.55
   6  11  -1    3.24    1.13
   5 -11  -1    1.98    0.86
  -5  11   1    3.74    1.23
   5  11  -1    2.07    0.79
   4 -11  -1    6.86    1.64
  -4 -11   1    6.86    1.37
  -4  11   1    5.59    1.49
   4  11  -1    8.75    1.64
  -3 -11   1   53.30    3.47
   3 -11  -1   47.03    3.51
   3  11  -1   47.12    3.25
  -3  11   1   55.90    3.86
  -2 -11   1    1.16    0.55
  -2  11   1    1.47    0.80
   2  11  -1    2.70    0.88
  -1 -11   1   36.80    2.68
  -1  11   1   40.15    2.78
  -1  11   1   37.02    2.92
   1  11  -1   40.25    2.75
   0  11  -1   12.94    1.66
   0  11   1   11.16    1.83
   0  11  -1   13.91    1.57
   0  11   1   12.06    1.44
  -1 -11  -1   67.94    3.82
  -1  11  -1   59.11    3.80
   1  11   1   60.81    3.57
  -1  11  -1   61.43    3.62
   1  11   1   73.92    4.12
  -2 -11  -1   48.21    3.40
  -2  11  -1   52.57    3.59
   2  11   1   54.02    3.28
  -3 -11  -1    3.69    0.98
  -3  11  -1    7.08    1.54
   3  11   1    6.25    1.28
  -4 -11  -1    1.43    0.72
   4 -11   1    1.35    0.84
  -4  11  -1    1.71    0.94
   4  11   1    0.88    0.68
   5 -11   1   64.48    4.29
  -5 -11  -1   60.72    4.21
  -5  11  -1   65.93    4.66
   5  11   1   66.01    4.16
   6 -11   1    0.25    0.77
  -6  11  -1    1.83    1.09
   6  11   1    1.60    0.95
  -7 -11  -1    9.52    1.97
   7 -11   1   14.86    2.55
  -7  11  -1   15.19    2.84
   7  11   1   13.79    2.39
   8 -11   1    0.00    0.77
   8  11   1    1.24    1.10
   9 -11   1   -0.71    1.34
   9  11   1    1.39    1.17
   8 -12  -1    2.02    1.34
   8  12  -1    0.06    1.04
  -7 -12   1    0.44    0.67
   7 -12  -1   -0.07    0.83
   7  12  -1    1.21    0.95
  -7  12   1    1.94    1.28
   6 -12  -1    5.56    1.64
   6  12  -1    4.84    1.54
   5 -12  -1   -0.22    0.56
   5  12  -1   -0.27    0.58
  -4 -12   1   10.82    1.93
   4 -12  -1   12.42    2.19
  -4  12   1    8.56    1.88
   4  12  -1    9.49    1.81
  -3 -12   1    1.58    0.74
   3 -12  -1    1.53    0.76
  -3  12   1    1.56    0.78
   3  12  -1    1.01    0.64
  -2 -12   1   13.32    1.70
  -2  12   1   15.38    1.80
   2  12  -1   16.64    1.89
  -2  12   1   10.28    1.77
  -1  12   1   40.07    3.34
  -1  12   1   42.91    3.02
   1  12  -1   44.05    3.02
   0  12  -1   32.15    2.58
   0  12   1   36.37    2.72
  -1 -12  -1    5.26    1.23
   1  12   1    5.88    1.17
  -1  12  -1    6.51    1.74
   1  12   1    4.06    1.28
  -1  12  -1    7.53    1.46
  -2 -12  -1    2.33    0.84
  -2  12  -1    1.43    0.77
   2  12   1    3.00    0.92
  -3 -12  -1  167.60    7.26
   3  12   1  152.65    6.75
  -3  12  -1  145.81    7.30
  -4 -12  -1  388.27   13.98
  -4  12  -1  375.93   14.51
   4  12   1  393.77   13.60
   5 -12   1   13.02    2.19
  -5  12  -1   13.78    2.53
   5  12   1   11.74    1.91
   6 -12   1   62.15    4.68
  -6  12  -1   61.39    4.86
   6  12   1   46.56    3.80
  -7 -12  -1    1.91    1.18
   7 -12   1    2.78    1.36
  -7  12  -1    1.04    1.39
   7  12   1    3.41    1.30
   8 -12   1    0.83    1.04
   8  12   1    3.74    1.53
   8 -13  -1   -1.43    1.25
   8  13  -1    0.07    0.91
   7 -13  -1    1.82    1.20
   7  13  -1    0.53    0.88
   6 -13  -1    0.29    0.88
  -6 -13   1   -1.47    0.90
   6  13  -1    0.66    0.79
  -6  13   1   -1.53    0.85
   5 -13  -1   24.13    2.74
   5  13  -1   28.64    2.82
   4 -13  -1    1.44    0.86
  -4 -13   1    0.51    0.68
   4  13  -1    0.43    0.69
  -3 -13   1  213.62    8.94
   3  13  -1  222.57    8.82
  -3  13   1  199.92    9.33
  -2 -13   1   12.96    1.72
   2  13  -1   12.85    1.72
  -2  13   1   13.33    2.29
  -2  13   1   14.17    1.83
  -1  13   1    4.84    1.22
  -1  13   1    3.75    1.04
   1  13  -1    6.13    1.38
   0  13   1   -0.51    0.37
   0  13   1   -0.12    0.35
   0  13  -1   -0.25    0.58
   0  13  -1   -0.07    0.41
   1  13   1   -0.15    0.27
   1  13   1    0.06    0.50
  -1  13  -1    0.36    0.61
  -1  13  -1    0.38    0.38
  -2 -13  -1  103.32    5.49
  -2  13  -1  108.87    5.55
   2  13   1  108.59    5.43
  -2  13  -1  109.13    6.00
  -3 -13  -1    7.50    1.63
   3  13   1    6.53    1.49
  -3  13  -1    4.28    1.41
   4  13   1   17.05    2.13
  -4  13  -1   17.89    2.88
   5 -13   1   -0.02    0.60
   5  13   1    0.22    0.61
  -5  13  -1    1.44    0.90
   6 -13   1   -0.85    0.74
  -6  13  -1   -0.06    0.93
   6  13   1   -0.39    0.60
   7 -13   1    0.06    0.77
   7  13   1    0.55    0.77
   8 -13   1    0.47    1.11
   8  13   1    0.22    1.07
   8 -14  -1   -0.34    1.02
   8  14  -1   -0.51    1.10
   7 -14  -1    0.30    0.90
   7  14  -1   -0.83    0.78
  -6 -14   1    6.03    1.56
   6 -14  -1    1.48    1.09
   6  14  -1    3.50    1.28
  -6  14   1    2.15    1.16
   5 -14  -1   26.27    3.01
   5  14  -1   24.38    2.75
  -4 -14   1   67.46    8.06
   4  14  -1   88.26    5.13
  -3 -14   1    5.40    1.39
   3  14  -1    6.23    1.56
  -2 -14   1  275.67   10.54
  -2  14   1  263.31   10.36
  -2  14   1  253.46   10.89
   2  14  -1  255.82   10.25
   1  14  -1   57.14    4.21
  -1  14   1   60.11    3.98
  -1  14   1   62.16    4.34
   1  14  -1   63.50    4.05
   0  14  -1   25.51    2.46
   0  14   1   27.36    2.68
   0  14   1   21.79    2.26
   0  14  -1   26.45    2.75
  -1  14  -1   18.28    2.13
   1  14   1   18.26    2.08
   1  14   1   18.52    2.29
  -1  14  -1   19.30    2.37
  -2 -14  -1    0.91    0.78
  -2  14  -1    1.59    0.99
   2  14   1    0.96    0.71
  -2  14  -1    0.56    0.65
   2  14   1    1.27    0.84
  -3  14  -1    6.35    1.59
   3  14   1    8.80    1.62
   4  14   1    2.60    0.97
  -4  14  -1    2.80    1.06
  -5  14  -1    3.94    1.56
   5  14   1    2.00    1.01
   6 -14   1   -0.85    0.56
  -6 -14  -1   -1.21    0.74
   6  14   1    0.01    0.47
  -6  14  -1   -0.51    1.10
   7 -14   1    1.38    1.10
   7  14   1    0.52    0.84
   8 -14   1    6.48    1.79
   8  14   1    9.92    2.29
   7 -15  -1    2.63    1.37
   7  15  -1    0.37    1.04
   6 -15  -1    2.56    1.31
   6  15  -1    2.87    1.17
  -5 -15   1    1.32    0.90
   5 -15  -1    0.23    0.68
   5  15  -1    0.59    0.66
   4  15  -1    2.59    1.01
  -3 -15   1   -0.63    0.49
  -3  15   1    0.41    0.56
   3  15  -1    0.60    0.79
  -2 -15   1   22.84    2.47
   1  15  -1    8.88    1.76
  -1  15   1    4.92    1.25
   0  15  -1    5.35    1.41
   0  15  -1    4.07    1.35
   0  15   1    3.77    1.14
   0  15   1    1.50    0.94
   1  15   1    4.34    1.21
  -1  15  -1    2.10    1.04
  -1  15  -1    3.86    1.18
   1  15   1    2.15    0.94
   2  15   1   33.62    3.25
  -2  15  -1   32.97    3.34
   2  15   1   33.07    3.05
  -3  15  -1   28.88    3.16
  -3  15  -1   28.42    2.80
   3  15   1   33.00    2.92
   4  15   1   26.37    2.74
  -4  15  -1   27.62    3.29
  -5  15  -1   13.80    2.69
   5  15   1    6.43    1.66
   6  15   1    0.59    0.87
   7  15   1    2.20    1.41
   7 -16  -1    3.07    1.66
   7  16  -1    5.80    2.49
   6  16  -1    3.88    1.54
  -5 -16   1   17.59    2.80
  -5  16   1   16.37    3.19
   5  16  -1   12.62    2.44
  -4 -16   1    0.65    0.92
   4  16  -1    0.43    0.72
  -3  16   1    2.97    1.13
   2  16  -1    2.35    0.93
  -2  16   1    2.70    1.01
  -1  16   1   14.92    2.01
   1  16  -1   10.14    1.76
   0  16  -1    1.42    0.82
   0  16   1    0.95    0.74
  -1  16  -1   23.61    2.58
   1  16   1   21.72    2.75
   1  16   1   21.20    2.36
  -2  16  -1   11.75    2.18
   2  16   1   11.38    1.96
  -3  16  -1   24.28    2.73
   3  16   1   21.99    2.49
  -3  16  -1   16.92    2.85
   4  16   1    6.34    1.61
  -4  16  -1    5.75    1.82
  -5 -16  -1   -0.12    0.80
   5  16   1    0.27    0.57
  -5  16  -1   -0.39    1.47
   6  16   1    1.40    1.21
   7  16   1   13.60    2.51
   6  17  -1    7.62    1.92
   5  17  -1    3.30    1.47
  -4 -17   1   -1.10    0.86
  -4  17   1    0.92    0.77
   4  17  -1    0.12    0.68
  -4  17   1    0.71    1.00
  -3 -17   1   -0.51    0.80
   3  17  -1    0.88    0.82
  -3  17   1    0.48    0.79
  -2  17   1    1.85    0.86
   2  17  -1    0.45    0.65
   1  17  -1   27.83    2.89
  -1  17   1   27.91    2.84
   0  17   1   35.03    3.19
   0  17  -1   28.22    2.98
  -1  17  -1    1.67    0.95
   1  17   1    3.76    1.35
   2  17   1    0.94    0.96
   2  17   1    1.10    0.93
  -2  17  -1    0.90    0.83
   3  17   1    1.55    0.81
   3  17   1    1.67    1.18
  -3  17  -1   -1.25    0.87
  -3  17  -1    0.83    0.77
  -4  17  -1    0.39    0.76
   4  17   1    0.44    0.79
  -4  17  -1    3.65    1.35
   5  17   1    0.86    0.90
   6  17   1    0.48    0.99
   6  18  -1   -0.84    0.90
  -5  18   1    2.93    1.25
   5  18  -1    3.03    1.32
   4  18  -1    1.73    1.00
  -4  18   1    1.54    1.06
   3  18  -1    0.17    0.76
  -3  18   1   -1.33    0.57
  -3  18   1   -0.65    0.95
   2  18  -1    7.89    1.88
  -2  18   1    3.23    1.48
  -2  18   1    3.88    1.23
   2  18  -1    4.66    1.37
  -1  18   1    4.14    2.14
   1  18  -1    3.99    1.16
  -1  18   1    3.44    1.27
   0  18  -1   -0.42    0.45
   0  18   1    1.74    0.94
   0  18   1    0.22    0.96
   1  18   1   13.55    2.64
  -1  18  -1   14.05    2.45
   1  18   1   16.21    2.60
   2  18   1    1.34    0.84
   2  18   1    0.80    0.95
  -2  18  -1    1.53    1.14
  -2  18  -1    0.06    0.60
  -3 -18  -1    0.64    1.09
  -3  18  -1   -1.07    1.06
  -3  18  -1    2.22    1.06
   3  18   1    1.98    1.00
   3  18   1    1.23    1.15
   4  18   1    4.46    1.54
  -4  18  -1    2.22    1.27
   5  18   1   -0.98    0.72
   6  18   1   -0.33    2.19
   5  19  -1   -0.17    1.04
  -5  19   1   -0.63    1.02
   4  19  -1    2.75    1.41
  -4  19   1   -0.19    0.77
   3  19  -1    0.55    0.95
  -3  19   1    2.70    1.08
  -2  19   1    0.31    0.79
   2  19  -1    1.04    0.88
  -1  19   1    0.13    0.73
  -1  19   1    1.95    1.35
   1  19  -1    0.33    1.08
   1  19  -1   -0.39    0.72
   0  19  -1   -0.09    0.63
   0  19  -1    0.32    1.01
   0  19   1    0.69    1.00
  -1  19  -1    2.49    1.01
  -1  19  -1    1.09    1.16
   1  19   1    0.60    0.82
   1  19   1    2.64    1.15
   2  19   1    2.47    1.64
  -2  19  -1    5.15    1.49
   2  19   1    2.37    1.21
   3  19   1    1.46    1.10
  -3  19  -1   -0.61    0.63
  -4  19  -1    1.95    1.29
   4  19   1    4.37    1.52
  -5  19  -1   12.17    2.43
   5  19   1    8.70    3.01
   4  20  -1    2.75    1.15
  -4  20   1    1.71    1.39
  -3  20   1    0.01    0.97
   3  20  -1   -1.72    0.72
  -2  20   1    0.57    0.69
   2  20  -1    0.43    0.80
   1  20  -1    0.17    0.79
  -1  20   1    0.30    0.84
   0  20   1   -0.74    0.61
   0  20  -1    0.58    0.82
  -1  20  -1    0.52    0.95
   1  20   1    0.66    0.80
  -2  20  -1    0.53    0.83
   2  20   1   -0.31    0.82
   3  20   1   -0.55    0.72
  -3  20  -1   -0.72    0.85
  -4  20  -1   -0.27    1.07
  -3  21   1    0.15    0.98
   3  21  -1    1.44    1.19
   2  21  -1    0.20    1.14
  -2  21   1    0.67    1.27
   1  21  -1   -0.29    0.98
  -1  21   1   -0.36    0.71
   0  21  -1    0.49    1.00
   0  21   1    1.50    1.10
   1  21   1    7.66    1.99
   2  21   1    2.84    1.55
  -2  21  -1    1.58    1.36
  -3  21  -1   -0.04    1.03
   3  21   1   -0.46    1.12
   1  22  -1    0.74    1.10
  -1  22   1   -0.12    1.05
   0  22   1    0.73    1.27
   0  22  -1    1.67    1.04
   1  22   1    2.51    1.35
  -1  22  -1    1.76    1.14
  10   0  -2    1.58    1.33
  -9   0   2    5.57    1.83
   9   0  -2    5.87    1.75
   8   0  -2    6.33    1.73
   7   0  -2   80.88    5.11
  -6   0   2  293.58   10.73
   6   0  -2  278.99   10.90
  -5   0   2   34.48    2.51
   5   0  -2   37.75    2.77
   4   0  -2    2.36    0.64
  -4   0   2    2.78    0.75
   3   0  -2    1.36    0.47
  -3   0   2    1.26    0.44
   2   0  -2  106.89    3.79
  -2   0   2   92.01    3.59
   0   0  -2   -0.18    0.52
  -1   0  -2   -0.62    1.91
   1   0   2    0.94    1.29
   2   0   2   -0.08    1.81
  -2   0  -2   -1.31    2.23
  -3   0  -2  475.82   14.01
   3   0   2  459.05   13.85
   4   0   2  118.13    5.18
  -4   0  -2  126.71    5.12
  -5   0  -2   10.07    1.32
   5   0   2    9.26    1.26
   6   0   2  262.77    9.89
  -6   0  -2  264.35    9.99
   7   0   2  133.05    6.46
  -7   0  -2  124.78    6.37
   8   0   2    0.26    0.75
  -8   0  -2   -0.22    0.58
  -9   0  -2    1.26    1.30
   9   0   2   -0.75    0.72
  10   0   2   12.11    2.36
  10  -1  -2    0.73    1.17
  10   1  -2    0.47    1.21
   9  -1  -2    5.77    1.79
  -9  -1   2    6.80    2.00
   9   1  -2    5.38    1.60
  -9   1   2    8.53    2.23
   8  -1  -2   12.26    2.28
   8   1  -2    8.35    1.93
   7  -1  -2   44.55    3.64
   7   1  -2   43.18    3.56
   6  -1  -2    6.12    1.34
  -6  -1   2    9.07    1.65
  -6   1   2    8.05    1.59
   6   1  -2    8.93    1.76
   5  -1  -2   93.16    4.78
  -5  -1   2   92.38    4.51
  -5   1   2   92.38    4.57
   5   1  -2   85.59    4.55
  -4  -1   2   46.12    2.68
   4  -1  -2   42.84    2.76
   4   1  -2   45.28    2.76
  -4   1   2   44.32    2.69
   3  -1  -2   20.43    1.80
  -3  -1   2   19.16    1.45
  -3   1   2   22.13    1.59
   3   1  -2   21.41    1.90
  -2  -1   2    0.27    0.22
   2  -1  -2    0.10    0.17
  -2   1   2    0.39    0.22
   2   1  -2    0.44    0.20
   1  -1  -2   13.16    0.83
  -1  -1   2   10.77    0.68
  -1   1   2   11.94    0.76
   1   1  -2   11.95    0.73
  -1  -1  -2  319.65    8.88
  -1   1  -2  316.96    8.87
   1   1   2  314.24    8.82
  -2  -1  -2    2.71    0.47
   2  -1   2    2.25    0.43
  -2   1  -2    2.17    0.47
   2   1   2    2.21    0.42
  -3  -1  -2    0.00    0.18
   3  -1   2    0.53    0.30
  -3   1  -2    0.39    0.29
   3   1   2    0.49    0.26
  -4  -1  -2   23.96    1.80
   4  -1   2   19.91    1.79
  -4   1  -2   20.93    1.77
   4   1   2   22.47    1.73
   5  -1   2   32.46    2.36
  -5  -1  -2   30.89    2.31
  -5   1  -2   25.89    2.22
   5   1   2   29.25    2.27
  -6  -1  -2   19.67    2.01
   6  -1   2   22.52    2.18
   6   1   2   19.31    2.06
  -6   1  -2   16.91    1.96
   7  -1   2    2.41    0.95
  -7  -1  -2    1.01    0.90
  -7   1  -2    3.45    1.11
   7   1   2    1.16    0.85
  -8  -1  -2    0.76    0.82
   8  -1   2   -0.17    0.75
  -8   1  -2   -0.88    0.72
   8   1   2    0.96    0.75
   9  -1   2    0.03    0.91
  -9  -1  -2    2.20    1.09
  -9   1  -2   -1.48    0.82
   9   1   2   -0.49    0.93
  10  -1   2    1.87    1.33
  10   1   2   -0.94    0.79
  10  -2  -2   13.01    2.83
  10   2  -2    7.34    2.16
   9  -2  -2    1.62    1.42
  -9  -2   2    2.45    1.78
  -9   2   2    2.06    1.95
   9   2  -2    4.70    1.57
   8  -2  -2   20.59    2.70
   8   2  -2   23.19    2.76
   7  -2  -2    4.39    1.35
   7   2  -2    4.34    1.28
   6  -2  -2   -0.06    0.44
  -6  -2   2   -0.24    0.38
  -6   2   2    0.24    0.42
   6   2  -2    0.23    0.51
  -5  -2   2   -0.19    0.26
   5  -2  -2    0.15    0.35
  -5   2   2    0.53    0.46
   5   2  -2   -0.11    0.31
  -4  -2   2    0.19    0.25
   4  -2  -2   -0.27    0.23
  -4   2   2    0.42    0.27
   4   2  -2    0.16    0.28
   3  -2  -2   37.88    2.91
  -3  -2   2   38.19    2.15
  -3   2   2   39.21    2.29
  -2  -2   2  216.24    6.86
   2  -2  -2  217.06    7.16
  -2   2   2  222.30    7.11
   2   2  -2  209.69    6.90
   1  -2  -2  295.29    8.48
  -1  -2   2  247.18    8.09
   1   2  -2  297.62    8.23
  -1   2   2  282.79    8.42
   0  -2  -2   73.36    2.41
   0  -2  -2   69.98    2.47
   0   2   2   69.46    2.42
   0   2   2   72.24    2.36
  -1  -2  -2   15.15    0.83
  -1   2  -2   15.71    0.86
   1   2   2   14.81    0.80
  -2  -2  -2  852.73   23.29
   2  -2   2  820.25   23.22
  -2   2  -2  828.82   23.41
   2   2   2  840.35   23.20
  -3  -2  -2  360.99   11.17
   3  -2   2  362.73   11.20
  -3   2  -2  369.37   11.42
   3   2   2  361.52   11.15
  -4  -2  -2   98.56    4.32
   4  -2   2   93.37    4.28
  -4   2  -2  105.94    4.59
   4   2   2   98.38    4.29
   5  -2   2   64.70    3.62
  -5  -2  -2   62.34    3.55
   5   2   2   68.77    3.69
  -5   2  -2   64.14    3.71
  -6  -2  -2    2.43    0.82
   6  -2   2    2.22    0.82
  -6   2  -2    2.72    0.90
   6   2   2    2.84    0.91
   7  -2   2    9.58    1.90
  -7  -2  -2    7.47    1.53
   7   2   2   10.04    1.87
  -7   2  -2   10.39    1.93
   8  -2   2    0.59    0.80
  -8  -2  -2    3.66    1.24
   8   2   2    0.76    0.74
  -8   2  -2    2.01    1.03
  -9  -2  -2    2.13    1.29
   9   2   2   -0.09    0.88
  -9   2  -2    2.79    1.34
  10  -2   2    5.24    1.77
  10   2   2    2.69    1.33
  10  -3  -2    6.05    2.14
  10   3  -2    2.09    1.49
   9  -3  -2    1.67    1.02
   9   3  -2   -0.36    0.96
   8  -3  -2    8.38    2.06
   8   3  -2    5.79    1.63
   7  -3  -2   14.11    2.40
   7   3  -2   15.12    2.08
  -6  -3   2   -0.52    0.33
   6  -3  -2    0.57    0.46
  -6   3   2    2.03    0.81
   6   3  -2    0.62    0.54
  -5  -3   2    2.71    0.80
   5  -3  -2    3.34    0.95
   5   3  -2    3.95    1.02
  -5   3   2    3.53    0.97
   4  -3  -2    2.45    0.76
  -4  -3   2    1.94    0.58
  -4   3   2    3.48    0.84
   4   3  -2    1.89    0.61
   3  -3  -2   17.65    1.56
  -3  -3   2   17.94    1.39
   3   3  -2   15.17    1.36
   2  -3  -2    2.45    0.57
  -2  -3   2    4.18    0.55
  -2   3   2    3.57    0.70
   2   3  -2    2.21    0.45
   1  -3  -2   91.68    3.42
  -1  -3   2   84.81    3.09
  -1   3   2   86.51    3.32
   1   3  -2   87.40    3.14
   0  -3  -2   43.10    1.86
   0  -3  -2   39.86    1.73
   0   3  -2   40.00    1.68
   0   3   2   39.74    1.79
   0   3   2   44.12    1.76
  -1  -3  -2  104.58    4.25
   1   3   2  117.46    3.82
  -1   3  -2  127.34    4.02
  -2  -3  -2  354.97   10.20
   2  -3   2  328.33   10.11
   2   3   2  338.22   10.10
  -2   3  -2  334.39   10.35
  -3  -3  -2    8.85    0.94
   3  -3   2    7.62    0.92
   3   3   2    8.13    0.91
  -3   3  -2    8.18    1.02
   4  -3   2    0.22    0.28
  -4  -3  -2    1.57    0.52
  -4   3  -2   -0.11    0.29
   4   3   2    0.19    0.26
   5  -3   2   68.45    3.75
  -5  -3  -2   68.49    3.68
   5   3   2   61.51    3.54
  -5   3  -2   64.84    3.81
  -6  -3  -2    8.57    1.59
   6  -3   2    7.25    1.43
  -6   3  -2    8.17    1.63
   6   3   2    8.00    1.47
   7  -3   2   12.16    2.07
  -7  -3  -2   11.04    1.93
   7   3   2   13.06    2.14
  -7   3  -2    7.61    1.58
  -8  -3  -2    9.63    1.83
   8  -3   2   15.16    2.51
   8   3   2   16.46    2.60
  -8   3  -2   13.86    2.53
  -9  -3  -2    1.58    1.11
   9  -3   2    0.08    1.01
  -9   3  -2    0.15    1.25
   9   3   2    0.16    1.04
  10  -3   2    1.06    1.35
  10   3   2    2.37    1.22
  10  -4  -2    3.82    2.01
  10   4  -2    4.08    1.58
   9  -4  -2    8.40    2.07
   9   4  -2    8.57    2.05
   8  -4  -2    0.14    0.81
   8   4  -2    0.16    0.71
   7  -4  -2    4.71    1.44
   7   4  -2    2.86    1.06
   6  -4  -2   65.38    4.34
  -6  -4   2   69.59    4.12
   6   4  -2   65.25    4.17
  -6   4   2   67.86    4.28
  -5  -4   2   70.18    3.88
   5  -4  -2   76.20    4.34
  -5   4   2   65.95    4.00
   5   4  -2   73.44    4.07
  -4  -4   2  120.76    5.00
   4  -4  -2  116.03    5.33
   4   4  -2  114.10    5.03
  -4   4   2  110.35    5.17
   3  -4  -2  719.63   21.30
  -3  -4   2  714.12   20.78
   3   4  -2  678.82   20.77
  -3   4   2  735.07   21.23
  -2  -4   2    0.64    0.27
   2  -4  -2    0.50    0.31
   2   4  -2    0.22    0.20
  -2   4   2    0.37    0.24
  -1  -4   2  137.46    4.65
   1  -4  -2  136.52    4.94
  -1   4   2  135.27    4.89
   1   4  -2  136.85    4.65
   0  -4  -2   81.39    3.19
   0  -4  -2   83.56    3.10
   0   4  -2   77.89    2.97
   0   4   2   78.89    3.01
   0   4   2   79.81    3.12
  -1  -4  -2   64.70    2.63
   1   4   2   63.89    2.55
  -1   4  -2   64.04    2.68
   2  -4   2  239.83    7.56
  -2  -4  -2  237.56    7.52
  -2   4  -2  226.73    7.68
   2   4   2  233.78    7.42
  -3  -4  -2  527.76   15.36
   3  -4   2  526.92   15.45
  -3   4  -2  520.02   15.69
   3   4   2  472.65   15.15
  -4  -4  -2    0.07    0.25
   4  -4   2   -0.14    0.27
  -4   4  -2    0.69    0.42
   4   4   2    0.40    0.34
  -5  -4  -2   32.51    2.42
   5  -4   2   33.24    2.50
   5   4   2   30.77    2.37
  -5   4  -2   33.49    2.61
  -6  -4  -2   55.45    3.55
   6  -4   2   44.28    3.30
   6   4   2   48.55    3.33
  -6   4  -2   50.80    3.57
   7  -4   2   12.02    2.08
  -7  -4  -2   12.68    2.14
   7   4   2    7.18    1.66
  -7   4  -2   11.83    2.14
  -8  -4  -2   -0.48    0.63
   8  -4   2    0.34    0.68
  -8   4  -2    0.92    0.85
   8   4   2   -0.87    0.56
   9  -4   2    7.73    1.89
   9   4   2    5.98    1.65
  -9   4  -2    6.32    2.26
  10  -4   2    0.83    1.21
  10   4   2    5.99    1.76
  10  -5  -2    6.72    2.11
  10   5  -2    9.44    2.77
   9  -5  -2    9.40    2.35
   9   5  -2    7.52    1.95
   8  -5  -2    7.78    1.79
   8   5  -2    4.71    1.54
   7  -5  -2   15.95    2.67
   7   5  -2   23.09    3.96
  -6  -5   2    1.62    0.72
   6  -5  -2    3.77    1.18
   6   5  -2    3.45    1.11
  -6   5   2    3.00    1.00
   5  -5  -2   55.44    3.66
  -5  -5   2   50.59    3.88
  -5   5   2   43.13    3.97
   5   5  -2   46.74    3.16
  -4  -5   2   26.16    2.03
   4  -5  -2   24.91    2.20
  -4   5   2   25.39    2.16
   4   5  -2   25.61    2.07
  -3  -5   2  189.90    6.73
   3  -5  -2  179.77    7.07
  -3   5   2  189.00    7.07
   3   5  -2  177.90    6.65
  -2  -5   2  375.40   11.23
   2   5  -2  337.55   11.99
  -2   5   2  372.92   11.62
   1  -5  -2  125.38    5.00
  -1  -5   2  141.92    4.87
  -1   5   2  141.98    5.13
   1   5  -2  136.39    4.84
   0  -5  -2  131.47    4.71
   0  -5  -2  131.93    4.86
   0   5  -2  131.52    4.64
   0   5   2  136.56    4.72
   0   5   2  132.90    4.82
  -1  -5  -2  101.49    3.95
  -1   5  -2  107.54    4.09
   1   5   2  106.86    3.91
   2  -5   2  275.10    8.97
  -2  -5  -2  298.49    9.11
  -2   5  -2  275.64    9.21
  -3  -5  -2   94.92    3.98
   3  -5   2   85.86    3.95
   3   5   2   89.92    3.86
  -3   5  -2   89.35    4.19
   4  -5   2   23.46    1.93
  -4  -5  -2   24.48    1.92
   4   5   2   24.79    1.91
  -4   5  -2   23.44    2.07
   5  -5   2   35.99    2.66
  -5  -5  -2   38.58    2.73
   5   5   2   38.36    2.70
  -5   5  -2   35.16    2.82
  -6  -5  -2    0.12    0.44
   6  -5   2    0.61    0.54
   6   5   2    0.33    0.41
  -6   5  -2   -0.26    0.41
   7  -5   2    0.82    0.82
  -7  -5  -2    2.71    1.00
  -7   5  -2    2.70    1.02
   7   5   2    3.01    1.16
   8  -5   2    0.07    0.77
   8   5   2    1.30    1.03
  -8   5  -2    0.51    1.07
   9  -5   2    2.05    0.94
   9   5   2   -0.96    0.71
  10  -5   2    1.49    1.21
  10   5   2    1.60    1.19
  10  -6  -2   -0.08    1.48
  10   6  -2   -2.09    1.56
   9  -6  -2    0.76    1.21
   9   6  -2    1.99    1.05
   8  -6  -2   12.73    2.27
   8   6  -2    8.06    1.83
   7   6  -2   31.88    3.13
   6  -6  -2    0.44    0.54
  -6  -6   2   -0.09    0.47
   6   6  -2   -0.38    0.37
  -6   6   2   -0.37    0.55
  -5  -6   2   14.71    1.64
   5  -6  -2   12.93    1.76
   5   6  -2   13.51    1.65
  -5   6   2   13.80    1.87
  -4  -6   2   16.80    1.65
   4  -6  -2   16.06    1.77
  -4   6   2   14.64    1.73
   4   6  -2   13.23    1.51
  -3  -6   2   25.69    1.89
   3  -6  -2   24.82    2.06
   3   6  -2   21.54    1.76
  -3   6   2   25.69    2.09
   2  -6  -2    7.20    1.20
  -2  -6   2    9.38    1.02
  -2   6   2    8.45    1.10
   2   6  -2    7.71    0.93
   1  -6  -2   26.79    1.92
  -1  -6   2   32.14    1.88
  -1   6   2   33.83    2.07
   1   6  -2   28.12    1.78
   0   6   2   52.81    2.52
   0   6  -2   45.90    2.37
   0   6   2   50.47    2.59
  -1  -6  -2  281.29    9.29
  -1   6  -2  302.51    9.52
   1   6   2  295.00    9.21
  -2  -6  -2  106.08    4.40
   2  -6   2  113.54    4.49
  -2   6  -2  114.26    4.73
  -3  -6  -2   41.60    2.49
   3  -6   2   44.48    2.58
   3   6   2   41.60    2.42
  -3   6  -2   41.87    2.69
  -4  -6  -2    7.31    1.28
   4  -6   2    7.69    1.32
   4   6   2    8.61    1.18
  -4   6  -2    9.31    1.59
   5  -6   2   31.96    2.56
   5   6   2   36.57    2.59
  -5   6  -2   33.05    2.80
  -6  -6  -2    3.45    0.99
   6  -6   2    3.02    0.98
  -6   6  -2    1.63    0.89
   6   6   2    1.69    0.85
  -7  -6  -2   -0.02    0.60
   7  -6   2    1.36    0.73
   7   6   2    0.67    0.74
  -7   6  -2    0.25    0.71
  -8  -6  -2   11.40    2.23
   8  -6   2    9.36    2.08
  -8   6  -2   11.12    3.07
   8   6   2   15.92    2.49
   9  -6   2    0.59    1.10
   9   6   2   -0.37    0.72
  10  -6   2    5.82    2.04
  10   6   2    4.19    1.74
   9  -7  -2    7.01    2.08
   9   7  -2    4.89    1.65
  -8  -7   2    1.24    1.21
   8  -7  -2    0.24    0.78
  -8   7   2    1.47    1.28
   8   7  -2    0.17    0.77
   7  -7  -2    4.69    1.48
   7   7  -2    5.66    1.53
   6  -7  -2    0.72    0.62
  -6  -7   2    0.12    0.47
  -6   7   2    0.98    0.63
   6   7  -2    0.78    0.60
  -5  -7   2   15.54    1.76
   5  -7  -2   15.76    1.99
  -5   7   2   20.70    2.20
   5   7  -2   17.53    1.87
   4  -7  -2   20.60    2.11
  -4   7   2   24.63    2.27
   4   7  -2   23.11    2.04
   3  -7  -2   33.51    2.54
  -3  -7   2   33.04    2.26
   3   7  -2   33.02    2.26
  -3   7   2   32.64    2.51
   2  -7  -2    0.54    0.42
  -2  -7   2    0.44    0.29
  -2   7   2    0.38    0.42
   2   7  -2    0.29    0.28
  -1  -7   2   63.66    2.98
   1  -7  -2   54.74    3.07
   1   7  -2   59.72    2.93
  -1   7   2   60.60    3.18
   0   7   2  130.46    5.95
   0   7   2  153.06    5.66
  -1  -7  -2  222.35    7.45
  -1   7  -2  202.68    7.43
   1   7   2  208.82    7.22
  -2  -7  -2  113.07    4.58
  -2   7  -2  106.20    4.74
   2   7   2   99.23    4.27
  -3  -7  -2    2.71    0.73
   3  -7   2    3.62    0.83
  -3   7  -2    4.48    0.98
   3   7   2    3.34    0.76
   4  -7   2  151.78    6.26
  -4  -7  -2  147.68    6.22
   4   7   2  144.96    6.04
  -4   7  -2  151.57    6.63
   5  -7   2   22.56    2.17
  -5  -7  -2   22.94    2.16
   5   7   2   22.31    2.10
  -5   7  -2   23.47    2.38
   6  -7   2   10.49    1.89
  -6  -7  -2    8.89    1.61
   6   7   2   11.35    1.91
  -6   7  -2    9.59    1.82
  -7  -7  -2   25.12    2.62
   7  -7   2   23.04    2.64
  -7   7  -2   19.76    2.60
   7   7   2   18.68    2.32
  -8  -7  -2    5.09    1.53
   8  -7   2    7.02    2.08
  -8   7  -2    6.67    1.87
   8   7   2    4.93    1.50
   9  -7   2    1.98    1.30
   9   7   2    1.10    1.30
   9  -8  -2   -0.24    0.96
   9   8  -2   -1.22    0.96
  -8  -8   2    1.97    0.72
   8  -8  -2    0.54    0.80
  -8   8   2    0.62    1.16
   8   8  -2    1.53    0.92
   7  -8  -2   -1.06    0.58
   7   8  -2    0.00    0.56
   6  -8  -2   15.43    2.10
  -6  -8   2   12.84    2.78
   6   8  -2   12.71    2.19
  -5  -8   2   20.16    2.02
   5  -8  -2   15.65    2.03
  -5   8   2   19.10    2.28
   5   8  -2   18.94    2.01
  -4  -8   2   29.47    2.33
   4  -8  -2   25.10    2.42
  -4   8   2   27.05    2.72
   4   8  -2   27.57    2.30
   3  -8  -2   11.85    1.48
  -3  -8   2   10.72    1.28
  -3   8   2   10.98    1.45
   3   8  -2   10.68    1.26
   2  -8  -2   10.95    1.36
  -2  -8   2    9.65    1.15
   2   8  -2    9.26    1.13
  -2   8   2    6.50    1.17
   1  -8  -2    1.74    0.62
  -1  -8   2    0.67    0.35
   1   8  -2    1.44    0.53
  -1   8   2    1.26    0.48
  -1   8   2    1.16    0.45
   0   8   2  230.99    8.33
   0   8   2  237.28    8.11
   0   8  -2  233.21    8.09
  -1  -8  -2   19.75    1.64
   1   8   2   19.24    1.57
   1   8   2   20.91    1.76
  -1   8  -2   18.00    1.68
  -2  -8  -2   42.38    2.61
  -2   8  -2   39.97    2.70
   2   8   2   39.42    2.41
   3  -8   2  221.39    8.15
  -3  -8  -2  204.10    8.00
  -3   8  -2  230.44    8.61
   3   8   2  223.19    7.93
   4  -8   2   10.45    1.69
  -4  -8  -2    8.51    1.42
  -4   8  -2    9.38    1.70
   4   8   2   11.61    1.40
  -5  -8  -2   56.72    3.60
   5  -8   2   55.39    3.60
   5   8   2   53.87    3.45
  -5   8  -2   53.15    3.83
   6  -8   2    4.22    1.26
  -6  -8  -2    5.44    1.34
   6   8   2    6.34    1.36
  -6   8  -2    5.22    1.41
  -7  -8  -2    1.97    0.95
   7  -8   2    1.51    0.98
   7   8   2    1.93    0.94
  -8  -8  -2    0.39    0.79
   8  -8   2    1.83    1.24
   8   8   2    1.53    1.00
  -8   8  -2    1.25    1.18
   9  -8   2    2.02    1.24
   9   8   2    2.59    1.34
   9  -9  -2   28.18    3.68
   9   9  -2   29.76    3.76
   8  -9  -2    2.74    1.22
  -8  -9   2    1.39    1.18
  -8   9   2    0.96    1.80
   8   9  -2    2.41    1.25
   7  -9  -2    0.73    0.91
   7   9  -2    1.58    1.04
   6  -9  -2    4.12    1.34
  -5  -9   2    9.31    1.67
   5  -9  -2    5.99    1.56
   5   9  -2    5.92    1.35
  -5   9   2    6.26    1.56
  -4  -9   2    3.73    0.98
   4  -9  -2    2.44    1.05
   4   9  -2    3.22    0.94
  -4   9   2    3.74    1.17
   3  -9  -2   22.64    2.17
  -3  -9   2   23.40    2.06
  -3   9   2   19.79    2.11
   3   9  -2   21.72    1.93
  -2  -9   2    1.72    0.57
   2  -9  -2    1.45    0.64
  -2   9   2    2.68    0.82
   2   9  -2    1.55    0.61
  -1  -9   2    6.93    1.16
  -1   9   2    6.36    1.13
  -1   9   2    7.67    1.34
   1   9  -2    6.07    1.06
   0   9  -2   21.51    1.79
   0   9   2   20.13    1.87
   0   9   2   22.49    1.80
  -1  -9  -2   16.97    1.61
  -1   9  -2   17.50    1.56
  -1   9  -2   13.94    1.53
   1   9   2   14.13    1.56
   1   9   2   16.09    1.49
  -2  -9  -2   24.91    2.03
   2   9   2   22.97    1.85
  -2   9  -2   23.05    2.05
  -3  -9  -2   73.66    3.96
   3   9   2   75.17    3.81
  -3   9  -2   72.41    4.21
  -4  -9  -2    2.86    0.86
   4  -9   2    2.32    0.82
   4   9   2    2.39    0.77
   5  -9   2   20.11    2.28
  -5  -9  -2   25.71    2.46
   5   9   2   26.91    2.41
  -5   9  -2   35.01    2.98
  -6  -9  -2   -0.09    0.54
   6  -9   2    0.91    0.68
   6   9   2    0.64    0.67
  -6   9  -2    0.54    0.87
   7  -9   2   13.75    2.33
  -7  -9  -2   19.45    2.42
  -7   9  -2   11.33    2.26
   7   9   2   13.89    2.33
  -8  -9  -2    6.43    1.61
   8  -9   2    2.54    1.33
  -8   9  -2    1.35    1.53
   8   9   2    1.67    1.13
   9  -9   2   17.14    2.90
   9   9   2   16.93    2.83
   9 -10  -2   -0.60    1.28
   9  10  -2    0.33    1.46
   8 -10  -2   -1.19    0.74
   8  10  -2    0.64    0.78
   7 -10  -2    1.67    1.07
   7  10  -2    0.88    0.76
   6 -10  -2    3.52    1.16
   6  10  -2    4.10    1.26
  -5 -10   2    0.85    0.58
   5 -10  -2   -0.07    0.64
   5  10  -2    0.58    0.51
  -5  10   2   -0.52    0.49
   4 -10  -2    1.95    0.82
  -4 -10   2    1.19    0.50
   4  10  -2   -0.27    0.43
  -4  10   2    0.58    0.69
   3 -10  -2    3.15    1.02
  -3 -10   2    1.31    0.63
   3  10  -2    1.64    0.66
  -2 -10   2    1.23    0.52
   2 -10  -2    0.13    0.32
   2  10  -2    0.46    0.46
  -2  10   2    0.00    0.31
  -1 -10   2    0.04    0.31
  -1  10   2   -0.26    0.26
   1  10  -2   -0.07    0.29
  -1  10   2    0.29    0.29
   0  10  -2    5.28    1.01
   0  10   2    4.73    1.04
   0  10   2    6.69    1.22
  -1 -10  -2   33.95    2.46
  -1  10  -2   33.08    2.59
  -1  10  -2   36.21    2.54
   1  10   2   35.05    2.66
   1  10   2   36.93    2.48
  -2 -10  -2    0.31    0.41
  -2  10  -2    0.58    0.34
   2  10   2    0.15    0.32
  -3 -10  -2   34.13    3.43
  -3  10  -2   32.56    2.80
   3  10   2   32.38    2.40
  -4 -10  -2   88.76    4.84
   4 -10   2   95.62    4.94
   4  10   2   89.44    4.64
  -4  10  -2   89.50    5.21
  -5 -10  -2   79.90    4.62
   5 -10   2   77.33    4.59
  -5  10  -2   78.30    5.02
   5  10   2   70.89    4.29
  -6 -10  -2    2.62    1.00
   6 -10   2    4.37    1.31
  -6  10  -2    6.83    1.71
   6  10   2    4.35    1.24
  -7 -10  -2    5.69    1.39
   7 -10   2    6.28    1.78
   7  10   2    9.97    2.01
   8 -10   2    1.93    0.95
   8  10   2    2.80    1.21
   9 -10   2    0.13    1.21
   9  10   2    1.48    1.11
   9 -11  -2    0.89    1.51
   9  11  -2    0.78    1.40
   8 -11  -2    6.76    1.91
   8  11  -2    8.87    2.00
   7 -11  -2    0.06    0.94
  -7 -11   2    3.01    1.31
  -7  11   2    3.81    1.61
   7  11  -2    2.06    1.09
   6 -11  -2    0.62    0.79
   6  11  -2    0.95    0.70
   5 -11  -2    7.87    1.81
  -5 -11   2    6.53    1.36
   5  11  -2    7.27    1.58
  -4 -11   2   60.16    3.90
   4 -11  -2   52.06    3.91
  -4  11   2   61.42    4.30
   4  11  -2   56.44    3.76
   3 -11  -2    0.40    0.48
  -3 -11   2    1.00    0.70
  -3  11   2   -0.12    0.45
   3  11  -2    1.23    0.65
   2 -11  -2    1.65    0.72
  -2 -11   2    2.43    0.82
   2  11  -2    1.18    0.60
  -2  11   2    3.49    1.23
   1  11  -2   14.28    1.64
  -1  11   2   14.84    1.75
  -1  11   2   17.71    1.74
   0  11   2   76.38    4.30
   0  11  -2   74.72    4.07
   0  11   2   80.72    4.13
  -1 -11  -2   62.06    3.64
  -1  11  -2   58.32    3.75
  -1  11  -2   56.19    3.41
   1  11   2   57.92    3.39
   1  11   2   59.16    3.71
  -2 -11  -2   12.17    2.11
  -2  11  -2   15.01    1.78
   2  11   2   15.58    1.67
  -3 -11  -2   12.40    1.59
   3  11   2   11.91    1.54
  -3  11  -2   11.77    2.08
  -4 -11  -2  256.04   10.01
   4  11   2  261.89    9.70
  -4  11  -2  246.57   10.45
  -5 -11  -2   28.37    2.77
   5 -11   2   28.97    2.73
   5  11   2   27.19    2.57
  -5  11  -2   25.92    2.87
   6 -11   2    5.03    1.35
  -6 -11  -2    5.33    1.44
  -6  11  -2    5.77    1.59
   7 -11   2    0.01    0.93
  -7 -11  -2   -1.11    0.83
   7  11   2   -0.73    0.54
  -7  11  -2    0.81    0.99
   8 -11   2    7.87    2.03
   8  11   2    7.21    1.72
   9 -11   2    7.12    2.08
   9  11   2    7.49    1.90
   8 -12  -2   -0.82    1.07
   8  12  -2    0.13    1.07
  -7 -12   2    1.61    1.19
   7 -12  -2    0.40    0.99
   7  12  -2   -0.25    0.66
  -7  12   2    1.15    1.17
  -6 -12   2    0.44    0.72
   6 -12  -2    0.18    0.89
  -5 -12   2    1.55    0.80
   5 -12  -2    0.13    0.97
   5  12  -2   -0.33    0.46
  -4 -12   2   29.52    2.80
   4 -12  -2   34.66    3.25
  -4  12   2   31.94    3.12
   4  12  -2   36.18    2.92
  -3 -12   2    3.15    0.98
   3 -12  -2    2.71    1.08
  -3  12   2    3.63    1.14
   3  12  -2    1.52    0.69
  -2 -12   2    4.56    1.16
  -2  12   2    3.61    1.08
   2  12  -2    2.88    0.93
  -2  12   2    2.44    0.85
   1  12  -2   20.14    2.02
  -1  12   2   20.10    2.17
  -1  12   2   21.21    2.03
   0  12  -2    2.30    0.72
   0  12   2    2.72    0.76
  -1 -12  -2    0.44    0.39
  -1  12  -2   -0.23    0.28
   1  12   2    0.36    0.37
  -1  12  -2   -0.57    0.48
  -2 -12  -2    8.22    1.53
   2  12   2   11.05    1.47
  -2  12  -2   12.29    2.05
  -3 -12  -2    9.42    1.77
   3  12   2   12.48    1.57
  -3  12  -2   11.20    2.05
  -4 -12  -2   31.55    2.94
  -4  12  -2   27.79    3.03
   4  12   2   33.55    2.82
   5 -12   2    1.16    0.80
  -5 -12  -2   -0.18    0.54
  -5  12  -2   -0.13    0.74
   5  12   2    0.54    0.56
   6 -12   2    0.81    0.75
  -6 -12  -2   -1.28    0.92
  -6  12  -2    0.56    0.84
   6  12   2    0.35    0.58
   7 -12   2    3.91    1.43
  -7 -12  -2    3.99    1.26
   7  12   2    4.36    1.30
  -7  12  -2    6.25    1.84
   8 -12   2    0.37    1.09
   8  12   2   -1.50    0.77
   8 -13  -2    5.51    2.03
   8  13  -2    5.36    1.73
   7 -13  -2    1.70    1.38
   7  13  -2    1.97    1.15
   6 -13  -2    0.60    0.84
  -6 -13   2   -0.91    0.72
   6  13  -2    0.22    0.72
   5 -13  -2   47.62    4.09
   5  13  -2   48.28    3.82
   4 -13  -2   55.31    4.16
  -4 -13   2   51.93    3.79
   4  13  -2   38.96    4.97
   3 -13  -2   -0.44    0.44
  -3 -13   2   -0.78    0.44
  -3  13   2   -0.14    0.66
   3  13  -2    0.42    0.55
  -2 -13   2    7.07    1.49
  -2  13   2    4.87    1.37
  -2  13   2    3.01    0.94
   2  13  -2    5.57    1.27
   1  13  -2   40.91    3.07
  -1  13   2   38.15    2.98
  -1  13   2   44.04    3.44
   0  13  -2   20.88    2.15
   0  13   2   21.12    2.33
   0  13   2   20.02    2.08
  -1  13  -2   19.22    2.21
  -1  13  -2   21.40    2.10
   1  13   2   18.74    1.99
   1  13   2   20.67    2.29
  -2 -13  -2   17.37    2.09
   2  13   2   19.14    2.03
   2  13   2   21.71    2.38
  -2  13  -2   20.69    2.16
  -2  13  -2   20.63    2.36
  -3 -13  -2   -0.40    0.55
  -3  13  -2   -0.26    0.62
  -4 -13  -2   29.98    2.96
   4  13   2   31.76    2.78
  -4  13  -2   27.05    3.00
   5  13   2    7.94    1.72
  -5  13  -2   10.22    2.08
  -6 -13  -2   15.34    2.48
   6 -13   2    9.93    2.01
  -6  13  -2   10.90    2.24
   6  13   2   11.22    2.16
   7 -13   2   -0.83    0.78
   7  13   2    4.35    1.52
   8 -13   2    2.29    1.33
   8  13   2    1.46    1.41
   8 -14  -2   -1.13    1.27
   8  14  -2   -0.70    1.12
   7 -14  -2   -0.40    0.86
   7  14  -2   -0.39    0.74
  -6 -14   2    1.07    1.02
   6 -14  -2   -0.71    0.65
   6  14  -2    0.97    0.85
  -6  14   2    1.81    1.17
  -5 -14   2    0.07    0.67
   5 -14  -2    0.58    0.85
   5  14  -2    0.40    0.64
  -4 -14   2    0.62    0.77
   4 -14  -2    1.25    0.62
   4  14  -2   -0.01    0.61
  -3 -14   2    0.08    0.52
  -3  14   2    0.20    0.55
  -2 -14   2    7.48    1.53
  -2  14   2    7.02    1.50
  -2  14   2    5.57    1.38
   2  14  -2    6.82    1.45
   1  14  -2   26.81    2.54
  -1  14   2   23.92    2.45
  -1  14   2   21.02    2.51
   0  14  -2   19.39    2.35
   0  14  -2   18.73    2.12
   0  14   2   19.12    2.11
   0  14   2   17.60    2.18
  -1  14  -2    4.48    1.18
   1  14   2    4.27    1.26
  -1  14  -2    4.84    1.22
   1  14   2    4.31    1.16
  -2 -14  -2   12.82    2.11
  -2  14  -2   16.32    2.21
  -2  14  -2   17.22    2.11
   2  14   2   14.53    1.92
   2  14   2   18.57    2.31
   3  14   2    1.24    0.63
  -4  14  -2   12.54    2.25
   4  14   2   15.25    2.99
   5  14   2    0.20    0.71
  -5  14  -2    1.53    1.10
  -6 -14  -2    4.90    1.74
  -6  14  -2    6.93    1.72
   6  14   2    4.32    1.29
   7  14   2   -0.07    0.75
   8 -14   2    0.71    1.04
   8  14   2   -0.19    1.04
   7 -15  -2    3.88    1.47
   7  15  -2    3.72    1.39
   6 -15  -2    3.32    1.39
   6  15  -2    4.09    1.38
   5 -15  -2    8.42    1.87
  -5 -15   2    9.52    1.97
   5  15  -2    9.64    1.86
   4  15  -2   24.44    2.66
  -3 -15   2   13.89    2.33
  -3  15   2    8.88    1.74
   3  15  -2    9.87    1.82
   2  15  -2   22.01    2.62
  -1  15   2    8.30    1.84
   1  15  -2   11.53    2.27
  -1  15   2    9.63    1.86
   1  15  -2   13.14    2.17
   0  15  -2    9.08    1.84
   0  15  -2    8.75    1.76
   0  15   2   12.23    2.07
   0  15   2   11.22    2.02
   1  15   2   46.25    3.78
  -1  15  -2   40.84    3.29
  -1  15  -2   37.55    3.49
   1  15   2   37.86    3.14
   2  15   2    1.71    0.88
   2  15   2    0.25    0.65
  -2  15  -2    1.07    0.84
  -3  15  -2   39.04    3.74
   3  15   2   34.35    3.11
  -4  15  -2    3.52    1.59
   4  15   2    2.59    0.96
  -5 -15  -2    2.06    1.25
   5  15   2    1.83    0.97
  -5  15  -2    5.55    1.81
   6  15   2   -0.62    0.85
   7  15   2    2.25    1.26
   7 -16  -2    1.62    1.26
   7  16  -2   -1.07    0.72
   6 -16  -2    8.43    2.14
   6  16  -2    6.54    1.81
  -5 -16   2    0.96    1.00
  -5  16   2    2.88    1.75
   5  16  -2    1.78    1.19
  -4 -16   2   -0.52    0.58
   4  16  -2   -1.21    0.65
  -3  16   2    1.18    0.82
   3  16  -2    0.75    0.60
   2  16  -2   -0.20    0.55
  -2  16   2   -0.26    0.55
   1  16  -2   -0.57    0.47
  -1  16   2    1.20    0.75
  -1  16   2    0.87    0.81
   0  16   2    2.37    0.90
   0  16  -2    5.18    1.44
   0  16   2    4.12    1.25
   0  16  -2    0.58    0.87
  -1  16  -2    2.52    0.97
  -1  16  -2   -0.79    0.68
   1  16   2    0.02    0.66
   1  16   2    0.23    0.66
   2  16   2    1.65    0.80
   2  16   2    0.45    0.85
  -2  16  -2   -0.25    0.75
  -2  16  -2    2.22    0.88
   3  16   2    3.43    1.16
  -3  16  -2    4.01    1.31
  -3  16  -2    3.72    1.43
  -4  16  -2    0.60    1.25
   4  16   2    3.71    1.07
  -5 -16  -2   -0.78    0.80
   5  16   2    1.70    0.92
  -5  16  -2    5.12    2.09
   6  16   2    2.29    1.22
   7  16   2    0.95    1.05
   6  17  -2   -0.29    0.98
   5  17  -2   10.31    2.25
  -4 -17   2   15.29    2.60
  -4  17   2   15.43    2.65
   4  17  -2   16.32    2.66
  -4  17   2   13.32    2.43
  -3 -17   2   -0.75    0.99
  -3  17   2   -0.34    0.64
   3  17  -2   -0.41    0.62
  -2  17   2   16.93    3.79
   2  17  -2   16.26    2.57
  -2  17   2   14.86    2.53
   1  17  -2    6.64    1.50
  -1  17   2    7.47    1.79
   0  17   2   -0.25    0.53
   0  17  -2   -0.34    0.46
   1  17   2    0.73    0.73
  -1  17  -2    0.10    0.75
  -1  17  -2    0.96    0.65
  -2  17  -2   22.78    2.58
   2  17   2   23.82    2.61
  -2  17  -2   27.07    4.70
   3  17   2    7.29    1.60
  -3  17  -2    9.73    2.46
  -3  17  -2   10.89    2.15
  -4 -17  -2    8.21    1.93
   4  17   2    8.60    1.71
  -4  17  -2   10.35    2.66
  -4  17  -2   11.08    2.04
   4  17   2   10.28    2.25
   5  17   2   20.21    2.73
   6  17   2    0.14    0.94
   6  18  -2    8.68    1.94
   5  18  -2   -0.17    0.92
  -5  18   2    0.91    0.97
   4  18  -2    0.68    0.84
  -4  18   2    0.36    0.97
   3  18  -2    9.46    2.09
  -3  18   2   12.31    2.48
  -3  18   2   11.56    2.31
  -2  18   2   13.49    2.79
   2  18  -2    9.69    2.05
  -2  18   2    7.77    1.80
   2  18  -2    4.34    2.10
  -1  18   2    1.56    0.90
   1  18  -2    1.86    0.88
  -1  18   2    2.59    1.33
   0  18   2   -0.28    0.58
   0  18  -2    0.04    0.56
   0  18   2    0.94    0.85
   0  18  -2    0.52    0.91
   1  18   2    6.19    1.76
  -1  18  -2    8.04    1.85
   1  18   2    5.10    1.43
  -1  18  -2    2.96    1.37
   2  18   2   29.23    3.58
   2  18   2   33.10    3.19
  -2  18  -2   33.00    3.65
  -2  18  -2   34.67    3.38
  -3  18  -2    0.21    0.67
   3  18   2    1.08    1.13
  -3  18  -2    1.89    1.32
   3  18   2   -1.26    0.58
  -4  18  -2   32.95    3.51
   4  18   2   28.96    3.11
   4  18   2   23.35    3.82
   5  18   2    5.82    1.72
   6  18   2   -0.37    1.26
  -5  19   2    1.51    1.18
   5  19  -2    2.30    1.30
   4  19  -2   -0.53    0.89
  -4  19   2   -0.06    0.74
   3  19  -2    4.77    1.53
  -3  19   2    6.63    1.93
   2  19  -2    7.64    1.76
  -2  19   2    6.38    1.80
  -1  19   2   16.70    2.82
   1  19  -2   12.28    2.30
   1  19  -2   11.06    2.39
  -1  19   2   11.97    2.31
   0  19  -2    3.39    1.67
   0  19  -2    2.03    1.07
   0  19   2    2.27    1.20
   0  19   2    3.27    1.38
   1  19   2   -0.17    1.15
  -1  19  -2    0.23    0.65
  -1  19  -2   -0.75    0.73
   1  19   2   -0.80    0.59
   2  19   2   -0.97    1.10
  -2  19  -2   -0.20    0.71
   2  19   2    2.10    1.00
   3  19   2   10.80    2.19
  -3  19  -2   11.39    2.32
  -4  19  -2    1.07    1.24
   4  19   2    1.17    1.17
   5  19   2    3.27    1.38
  -5  19  -2    0.03    0.97
   4  20  -2   -1.34    0.84
  -4  20   2   -0.47    1.00
  -3  20   2   10.26    2.34
   3  20  -2   10.80    2.40
  -2  20   2    1.40    1.06
   2  20  -2   -0.05    0.81
  -1  20   2    1.29    0.90
   1  20  -2    1.05    0.99
   0  20  -2    2.85    1.11
   0  20   2    2.31    1.11
   1  20   2    0.55    0.82
  -1  20  -2    1.23    0.85
  -2  20  -2    0.57    0.93
   2  20   2   -0.02    0.82
   3  20   2    2.61    1.19
  -3  20  -2    4.12    1.80
   4  20   2    2.08    1.51
  -4  20  -2   -1.69    0.79
  -3  21   2    0.61    1.21
   3  21  -2    0.67    0.94
   2  21  -2    2.94    1.39
  -2  21   2    0.92    1.19
   1  21  -2    2.28    1.90
  -1  21   2    1.67    1.10
   0  21   2    4.32    1.53
   0  21  -2    2.91    2.00
   1  21   2    0.88    1.30
  -2  21  -2   -0.29    1.02
   2  21   2    1.25    1.19
  -3  21  -2    4.49    1.69
   3  21   2    8.99    2.30
   1  22  -2   10.01    2.08
  -1  22   2   12.75    2.57
   0  22  -2    2.12    1.26
   0  22   2    1.57    1.13
   1  22   2   12.10    2.51
  -1  22  -2    7.82    2.10
  10   0  -3    0.80    1.15
   9   0  -3    0.32    0.85
  -9   0   3    2.17    1.40
   8   0  -3    1.34    0.80
   7   0  -3   -0.88    0.38
  -6   0   3    0.72    0.55
   6   0  -3    0.15    0.44
   5   0  -3   -0.38    0.31
  -5   0   3   -0.40    0.27
   4   0  -3    0.08    0.28
  -4   0   3    0.49    0.27
  -3   0   3    0.02    0.14
   3   0  -3    0.27    0.27
  -2   0   3   -0.19    0.10
   2   0  -3   -0.11    0.12
  -1   0   3    0.05    0.10
   1   0  -3    0.39    0.16
  -1   0  -3    0.14    1.95
   2   0   3   -0.17    0.09
  -2   0  -3   -0.09    0.10
  -3   0  -3    0.17    0.20
   3   0   3   -0.12    0.12
   4   0   3   -0.32    0.17
  -4   0  -3    0.11    0.21
   5   0   3    0.68    0.43
  -5   0  -3    0.10    0.32
  -6   0  -3    0.13    0.37
   6   0   3   -0.07    0.42
  -7   0  -3   -0.59    0.57
   7   0   3   -0.97    0.47
  -8   0  -3    1.00    0.73
   8   0   3    0.06    0.60
  -9   0  -3    0.11    1.02
   9   0   3   -0.13    0.90
  10   0   3    0.20    1.02
  10  -1  -3    6.43    1.96
  10   1  -3    4.08    1.81
  -9  -1   3    9.08    2.86
   9  -1  -3   10.01    2.43
   9   1  -3   15.77    2.87
   8  -1  -3    0.43    0.75
   8   1  -3   -0.16    0.69
   7  -1  -3   50.48    3.96
   7   1  -3   56.13    4.12
  -6  -1   3   75.83    4.27
   6  -1  -3   62.58    4.24
   6   1  -3   70.59    4.41
  -6   1   3   72.28    4.22
  -5  -1   3    1.78    0.62
   5  -1  -3    0.59    0.51
   5   1  -3    0.82    0.59
  -5   1   3    0.37    0.40
   4  -1  -3   20.09    1.84
  -4  -1   3   18.24    1.61
  -4   1   3   20.28    1.69
   4   1  -3   21.83    1.88
  -3  -1   3   80.18    3.37
   3   1  -3   71.27    3.55
  -3   1   3   71.00    3.29
   2  -1  -3  137.16    4.97
  -2  -1   3  138.64    4.74
  -2   1   3  146.02    4.89
   2   1  -3  136.86    4.84
   1  -1  -3  346.20   10.12
  -1  -1   3  345.45    9.88
  -1   1   3  348.37   10.00
   1   1  -3  359.43   10.01
   0  -1  -3  233.07    6.48
  -1  -1  -3  145.21    4.23
   2  -1   3   39.27    1.65
  -2   1  -3   41.53    1.87
   2   1   3   40.99    1.71
   3  -1   3   10.24    0.93
  -3  -1  -3    8.82    0.90
   3   1   3    9.73    0.93
  -3   1  -3    9.59    0.99
  -4  -1  -3  217.70    7.65
   4  -1   3  219.81    7.53
   4   1   3  219.96    7.55
  -4   1  -3  210.58    7.70
   5  -1   3   64.96    3.50
  -5  -1  -3   64.63    3.60
  -5   1  -3   68.62    3.74
   5   1   3   65.39    3.51
  -6  -1  -3    1.88    0.75
   6  -1   3    1.20    0.70
   6   1   3    1.39    0.67
  -6   1  -3    2.83    0.96
   7  -1   3   46.08    3.36
  -7  -1  -3   47.82    3.52
  -7   1  -3   39.80    3.34
   7   1   3   43.08    3.29
  -8  -1  -3   26.76    3.07
   8  -1   3   28.63    2.90
   8   1   3   31.65    2.97
  -8   1  -3   30.71    3.05
   9  -1   3    4.44    1.48
  -9  -1  -3    1.81    1.17
  -9   1  -3    2.83    1.40
   9   1   3    1.09    0.95
  10  -1   3    4.96    1.81
  10   1   3    6.92    2.06
  10  -2  -3    1.76    1.52
  10   2  -3    2.28    1.48
   9  -2  -3   -1.78    0.86
   9   2  -3   -0.78    0.91
   8  -2  -3    2.60    1.13
   8   2  -3    3.76    1.38
   7  -2  -3    1.04    0.61
   7   2  -3   -0.37    0.58
   6  -2  -3    8.66    1.65
  -6  -2   3   12.72    1.67
  -6   2   3   12.21    1.65
   6   2  -3   12.24    2.03
  -5  -2   3   46.44    2.92
   5  -2  -3   37.31    2.89
   5   2  -3   44.39    3.06
  -5   2   3   38.95    2.82
   4  -2  -3   21.63    1.94
  -4  -2   3   20.97    1.73
  -4   2   3   21.10    1.81
   4   2  -3   22.14    1.86
  -3  -2   3    7.20    0.86
   3  -2  -3    4.51    0.84
  -3   2   3    7.52    0.92
   3   2  -3    8.03    0.94
  -2  -2   3    5.68    0.63
   2  -2  -3    3.46    0.69
  -2   2   3    3.57    0.65
   2   2  -3    3.69    0.63
   1  -2  -3   86.73    3.17
  -1  -2   3   87.63    2.88
  -1   2   3   73.16    3.38
   1   2  -3   85.08    2.92
   0  -2  -3  241.38    7.09
   0  -2  -3  253.40    7.23
   0   2   3  235.02    6.96
   0   2   3  256.74    7.08
  -1  -2  -3   73.93    2.51
   1   2   3   76.37    2.49
   1   2   3   73.63    2.41
  -2  -2  -3  467.65   13.21
   2  -2   3  458.69   12.97
   2   2   3  468.76   13.08
  -2   2  -3  438.20   13.45
   3  -2   3    3.33    0.64
  -3  -2  -3    3.24    0.66
  -3   2  -3    2.94    0.68
   3   2   3    3.40    0.64
  -4  -2  -3  187.01    6.91
   4  -2   3  191.27    6.84
  -4   2  -3  194.22    7.16
  -5  -2  -3   19.77    1.83
   5  -2   3   19.18    1.77
  -5   2  -3   18.59    1.83
   5   2   3   18.15    1.75
   6  -2   3   11.47    1.54
  -6  -2  -3   10.39    1.76
   6   2   3   12.67    1.65
  -6   2  -3   11.47    1.58
   7  -2   3    2.93    1.12
  -7  -2  -3    4.17    1.16
  -7   2  -3    3.20    1.21
   7   2   3    1.74    0.90
   8  -2   3   15.16    2.43
  -8  -2  -3   15.46    2.49
  -8   2  -3   12.04    2.17
   8   2   3   14.93    2.37
   9  -2   3   -1.21    0.68
  -9  -2  -3    0.39    1.01
   9   2   3   -0.19    0.97
  -9   2  -3    2.58    1.09
  10  -2   3    0.25    1.11
  10   2   3   -0.73    1.01
  10  -3  -3   12.16    2.97
  10   3  -3    9.38    2.53
   9  -3  -3    6.96    1.93
   9   3  -3    9.89    2.30
   8  -3  -3   13.29    2.65
   8   3  -3   10.93    2.29
   7  -3  -3   12.28    2.14
   7   3  -3   19.74    2.40
  -6  -3   3   57.50    3.68
   6  -3  -3   55.35    3.97
   6   3  -3   54.18    3.79
  -6   3   3   64.63    4.02
  -5  -3   3    0.80    0.48
   5  -3  -3    1.42    0.68
   5   3  -3    0.71    0.42
  -5   3   3    0.57    0.47
  -4  -3   3   20.42    1.69
   4  -3  -3   19.02    1.84
  -4   3   3   18.00    1.70
   4   3  -3   18.11    1.69
   3  -3  -3   21.98    1.79
  -3  -3   3   21.46    1.55
  -3   3   3   23.08    1.74
   3   3  -3   21.49    1.65
   2  -3  -3   75.84    3.55
  -2  -3   3   91.49    3.42
   2   3  -3   83.48    3.42
  -2   3   3   91.20    3.62
  -1  -3   3  354.71   10.29
   1  -3  -3  348.89   10.65
   1   3  -3  358.50   10.35
  -1   3   3  351.79   10.53
   0  -3  -3  576.36   15.99
   0  -3  -3  563.97   15.85
   0   3   3  545.98   15.70
   0   3  -3  558.99   15.66
   0   3   3  575.12   15.88
   1   3   3  579.06   15.69
   1   3   3  535.31   15.48
  -2  -3  -3  795.30   22.63
   2  -3   3  815.80   22.46
  -2   3  -3  800.32   22.77
   2   3   3  822.78   22.53
   3  -3   3   40.91    2.15
  -3  -3  -3   39.18    2.18
  -3   3  -3   41.39    2.34
   3   3   3   41.09    2.16
  -4  -3  -3    0.83    0.40
   4  -3   3    0.73    0.55
  -4   3  -3    0.98    0.43
   4   3   3    0.69    0.39
   5  -3   3   17.34    1.71
  -5  -3  -3   14.92    1.60
   5   3   3   14.80    1.57
  -5   3  -3   16.37    1.79
  -6  -3  -3   62.57    3.86
   6  -3   3   67.39    3.88
  -6   3  -3   59.55    3.91
   6   3   3   62.28    3.77
   7  -3   3   31.65    2.80
  -7  -3  -3   25.70    2.64
   7   3   3   28.03    2.71
  -7   3  -3   31.91    2.94
   8  -3   3    1.49    0.96
  -8  -3  -3    0.71    0.86
   8   3   3    0.48    0.75
  -8   3  -3    2.06    1.15
   9  -3   3    0.52    0.85
  -9  -3  -3   -0.69    1.10
   9   3   3    0.43    1.02
  -9   3  -3    0.01    0.96
  10  -3   3    1.24    1.12
  10   3   3    1.41    1.23
  10  -4  -3   -0.71    1.43
   9  -4  -3    2.33    1.19
   9   4  -3    2.22    1.25
   8  -4  -3    8.36    1.82
   8   4  -3    4.89    1.68
   7  -4  -3   14.53    2.43
  -6  -4   3    0.26    0.46
   6  -4  -3    0.46    0.57
  -6   4   3   -0.15    0.43
   6   4  -3    0.11    0.40
  -5  -4   3   48.79    3.05
   5  -4  -3   44.76    3.29
   5   4  -3   41.34    3.00
  -5   4   3   52.17    3.38
  -4  -4   3   59.07    3.15
   4  -4  -3   53.01    3.38
   4   4  -3   56.44    3.23
  -4   4   3   56.09    3.32
   3  -4  -3   19.72    1.76
  -3  -4   3   19.13    1.51
   3   4  -3   16.67    1.47
  -3   4   3   17.83    1.59
  -2  -4   3  139.69    4.98
   2  -4  -3  131.28    5.32
   2   4  -3  137.85    4.98
  -2   4   3  146.26    5.31
  -1  -4   3   23.75    1.35
   1  -4  -3   23.41    1.56
   1   4  -3   22.05    1.32
  -1   4   3   20.76    1.43
   0  -4  -3  782.89   21.77
   0  -4  -3  806.19   21.62
   0   4   3  739.54   21.59
   0   4   3  763.00   21.46
   0   4  -3  758.55   21.42
  -1  -4  -3  127.87    4.35
   1   4   3  118.86    4.15
   1   4   3  131.10    4.43
  -2  -4  -3  349.89   10.59
   2   4   3  351.67   10.48
  -2   4  -3  349.29   10.78
  -3  -4  -3   56.02    2.78
   3  -4   3   58.10    2.75
   3   4   3   57.38    2.73
  -3   4  -3   58.84    3.03
   4  -4   3   42.53    2.52
  -4  -4  -3   40.51    2.49
   4   4   3   41.05    2.45
  -4   4  -3   34.80    2.52
  -5  -4  -3    2.59    0.72
   5  -4   3    4.02    0.93
  -5   4  -3    5.01    1.12
   5   4   3    2.68    0.83
  -6  -4  -3  104.32    5.22
   6  -4   3   98.46    5.05
   6   4   3  103.12    5.14
  -6   4  -3  103.39    5.51
  -7  -4  -3   37.82    3.19
   7  -4   3   38.51    3.18
   7   4   3   42.54    3.22
  -7   4  -3   41.96    3.48
  -8  -4  -3    4.76    1.45
   8  -4   3    5.28    1.45
  -8   4  -3    5.84    1.52
   8   4   3    2.88    1.18
   9  -4   3   11.99    2.27
  -9   4  -3   10.61    2.95
   9   4   3    9.53    2.04
  10  -4   3    1.59    1.16
  10   4   3    0.26    1.13
  10   5  -3    2.72    1.73
   9  -5  -3    3.85    1.71
   9   5  -3    3.13    1.57
   8  -5  -3    2.23    1.09
   8   5  -3    0.27    0.76
   7  -5  -3    9.25    2.70
   7   5  -3    7.75    1.79
  -6  -5   3    5.38    1.25
   6  -5  -3    6.81    1.67
   6   5  -3    7.07    1.44
  -6   5   3    7.31    1.60
   5  -5  -3   94.45    5.22
   5   5  -3   98.96    4.97
  -5   5   3   89.38    7.03
   4  -5  -3    0.53    0.45
  -4  -5   3    0.87    0.38
   4   5  -3    0.42    0.36
  -4   5   3    0.87    0.47
  -3  -5   3   59.69    3.02
   3  -5  -3   58.99    3.36
  -3   5   3   53.28    3.13
   3   5  -3   57.55    3.02
   2  -5  -3    3.51    0.81
  -2  -5   3    4.82    0.84
   2   5  -3    3.81    1.03
  -2   5   3    4.06    0.78
   1  -5  -3  423.77   13.29
  -1  -5   3  426.25   12.82
  -1   5   3  427.57   13.18
   1   5  -3  460.54   12.98
   0  -5  -3    5.86    0.70
   0  -5  -3    6.86    0.82
   0   5   3    6.78    0.73
   0   5  -3    7.28    0.73
   0   5   3    5.98    0.74
  -1  -5  -3   95.87    3.73
   1   5   3   94.47    3.78
   1   5   3  100.05    3.63
  -2  -5  -3    8.44    0.90
   2   5   3    6.39    0.76
  -2   5  -3    7.32    0.91
   3  -5   3  249.90    8.40
  -3  -5  -3  260.65    8.57
  -3   5  -3  250.42    8.79
   4  -5   3   84.22    3.90
  -4  -5  -3   81.06    3.89
  -4   5  -3   75.09    4.06
   4   5   3   81.10    3.80
   5  -5   3    2.95    0.82
  -5  -5  -3    2.42    0.78
  -5   5  -3    2.09    0.78
   5   5   3    1.22    0.66
   6  -5   3   33.66    2.71
  -6  -5  -3   32.61    2.70
  -6   5  -3   32.00    2.94
   6   5   3   34.26    2.73
  -7  -5  -3    4.34    1.16
   7  -5   3    5.02    1.32
   7   5   3    3.96    1.21
  -7   5  -3    2.50    1.07
   8  -5   3   71.29    4.64
  -8   5  -3   66.35    5.08
   8   5   3   77.76    4.92
   9  -5   3   -0.45    0.93
   9   5   3    1.59    1.09
  10  -5   3    2.00    1.49
  10   5   3    1.17    1.32
  10  -6  -3   -1.79    1.22
  10   6  -3   -0.33    1.42
   9  -6  -3   -0.64    1.24
   9   6  -3   -0.18    0.90
  -8  -6   3    7.99    1.79
   8  -6  -3    9.42    2.17
   8   6  -3   10.62    2.17
   7  -6  -3   24.91    2.90
   7   6  -3   19.77    2.52
   6  -6  -3    1.95    0.95
  -6  -6   3    3.42    1.03
  -6   6   3    0.93    0.73
   6   6  -3   -0.04    0.52
  -5  -6   3   20.52    2.02
   5  -6  -3   23.05    2.39
  -5   6   3   23.30    2.29
   5   6  -3   26.60    2.34
   4  -6  -3   79.15    4.55
  -4  -6   3   92.48    4.35
  -4   6   3   93.55    4.70
   4   6  -3   82.80    4.27
   3  -6  -3   89.42    4.46
  -3  -6   3   88.67    4.04
   3   6  -3   87.82    4.05
  -3   6   3   85.77    4.30
   2  -6  -3  282.74    9.51
  -2  -6   3  268.66    8.89
  -2   6   3  269.23    9.30
   2   6  -3  267.04    8.93
  -1  -6   3   20.01    1.41
   1   6  -3   18.19    1.40
  -1   6   3   20.37    1.60
   0  -6  -3    0.42    0.22
   0  -6  -3    0.25    0.22
   0   6  -3    0.48    0.23
   0   6   3    0.36    0.24
   0   6   3    0.58    0.34
  -1  -6  -3  213.56    7.61
   1   6   3  239.41    7.84
  -1   6  -3  235.80    7.82
   1   6   3  239.79    7.57
  -2  -6  -3    2.01    0.54
   2   6   3    2.66    0.56
  -2   6  -3    2.86    0.69
  -3  -6  -3  162.96    6.09
   3  -6   3  153.03    6.53
   3   6   3  159.47    5.88
  -3   6  -3  157.16    6.33
   4  -6   3   17.66    1.66
  -4  -6  -3   16.20    1.57
  -4   6  -3   15.48    1.70
   4   6   3   15.90    1.53
   5  -6   3   29.37    2.38
   5   6   3   27.90    2.28
  -5   6  -3   26.76    2.51
  -6  -6  -3   80.28    4.39
   6  -6   3   66.33    4.07
   6   6   3   60.71    3.95
  -6   6  -3   67.67    4.36
   7  -6   3    7.81    1.61
  -7  -6  -3    5.42    1.37
  -7   6  -3    6.65    1.59
   7   6   3    9.02    1.72
   8  -6   3   17.73    2.43
  -8  -6  -3   21.80    2.82
   9  -6   3    8.70    1.93
   9   6   3    7.84    2.01
   9  -7  -3    2.72    1.51
   9   7  -3    1.35    1.15
  -8  -7   3    3.34    1.30
   8  -7  -3    5.54    1.67
  -8   7   3    7.97    2.05
   8   7  -3    3.60    1.35
   7  -7  -3    1.29    1.08
   7   7  -3    2.48    1.16
   6  -7  -3   57.55    4.28
  -6  -7   3   54.25    3.73
   6   7  -3   57.04    3.95
  -6   7   3   55.92    4.08
  -5  -7   3   30.90    2.51
   5  -7  -3   28.12    2.68
   5   7  -3   28.07    2.51
  -5   7   3   31.21    2.74
   4  -7  -3    4.24    1.02
  -4  -7   3    4.61    1.01
  -4   7   3    4.17    1.12
   4   7  -3    4.95    1.09
  -3  -7   3    0.35    0.36
   3  -7  -3    0.20    0.33
  -3   7   3   -0.02    0.26
   3   7  -3    0.16    0.28
   2  -7  -3    1.07    0.51
  -2  -7   3    1.87    0.52
   2   7  -3    0.83    0.38
  -2   7   3    2.62    0.73
   1  -7  -3   48.52    2.86
  -1  -7   3   47.74    2.52
   1   7  -3   49.17    2.62
  -1   7   3   48.94    2.81
  -1   7   3   51.36    2.69
   0   7   3    9.57    1.11
  -1  -7  -3    2.16    0.59
  -1   7  -3    1.67    0.50
   1   7   3    1.68    0.53
  -2  -7  -3   -0.14    0.15
  -2   7  -3    0.07    0.27
   2   7   3   -0.12    0.18
   3  -7   3  373.81   11.85
  -3  -7  -3  375.26   12.03
  -3   7  -3  354.20   12.23
   3   7   3  362.88   11.69
   4  -7   3    5.05    1.13
  -4  -7  -3    4.60    1.00
   4   7   3    8.97    1.22
  -4   7  -3    5.70    1.28
   5  -7   3   74.90    4.12
  -5  -7  -3   73.16    4.14
  -5   7  -3   78.34    5.67
   5   7   3   76.85    4.09
   6  -7   3    0.12    0.47
  -6  -7  -3   -0.62    0.48
  -6   7  -3    0.19    0.57
   6   7   3   -0.01    0.44
  -7  -7  -3   11.10    1.88
   7  -7   3   17.29    2.18
   7   7   3   13.80    2.19
  -7   7  -3    9.86    2.04
  -8  -7  -3    8.87    1.97
   8  -7   3    8.39    1.89
   8   7   3    8.44    1.83
  -8   7  -3    8.95    2.16
   9  -7   3   -0.78    0.83
   9   7   3    0.72    1.08
   9  -8  -3    5.09    1.98
   9   8  -3    4.27    1.51
   8  -8  -3    0.69    0.97
  -8  -8   3   -0.37    0.82
   8   8  -3   -1.42    0.54
  -8   8   3   -0.25    1.04
   7  -8  -3    7.99    1.78
   7   8  -3    4.50    1.40
  -6  -8   3    6.04    1.38
   6  -8  -3    6.50    1.67
   6   8  -3    4.54    1.28
  -5  -8   3   38.30    2.95
   5  -8  -3   34.89    3.09
   5   8  -3   34.86    2.87
  -5   8   3   39.63    3.24
   4  -8  -3    1.74    0.83
  -4  -8   3    2.70    0.86
  -4   8   3    1.66    1.39
   4   8  -3    1.83    0.71
   3  -8  -3   83.22    4.60
  -3  -8   3   91.45    4.31
  -3   8   3   82.44    4.46
   3   8  -3   86.46    4.21
   2  -8  -3  102.25    4.97
  -2  -8   3  109.13    4.68
  -2   8   3  109.87    5.07
   2   8  -3  104.39    4.64
   1  -8  -3   45.21    2.89
  -1  -8   3   49.12    2.69
  -1   8   3   50.25    2.96
   1   8  -3   48.01    2.73
  -1   8   3   49.45    2.77
   0   8   3  221.41    7.73
   0   8   3  201.91    7.31
   0   8  -3  200.75    7.31
  -1  -8  -3  176.35    6.60
   1   8   3  171.64    6.34
  -1   8  -3  173.66    6.76
   1   8   3  182.82    6.77
  -2  -8  -3   27.91    2.08
  -2   8  -3   27.95    2.17
   2   8   3   29.82    1.97
  -3  -8  -3   -0.05    0.34
  -3   8  -3   -0.50    0.30
   3   8   3    0.07    0.32
  -4  -8  -3  113.23    5.30
   4  -8   3  111.95    5.13
   4   8   3  105.78    4.98
  -4   8  -3  118.04    5.71
   5  -8   3    0.03    0.48
  -5  -8  -3    1.48    0.79
   5   8   3   -0.22    0.39
  -5   8  -3    0.61    0.65
  -6  -8  -3   26.03    2.49
   6  -8   3   26.39    2.49
  -6   8  -3   22.57    2.62
   6   8   3   25.11    2.44
   7  -8   3   21.75    2.43
  -7  -8  -3   21.50    2.45
   7   8   3   19.42    2.34
  -7   8  -3   16.83    2.65
  -8  -8  -3    6.52    1.66
   8  -8   3    6.59    1.91
  -8   8  -3    4.51    1.64
   8   8   3    5.76    1.62
   9  -8   3   34.37    3.54
   9   8   3   35.89    3.73
   9  -9  -3    1.62    1.30
   9   9  -3    2.97    1.42
  -8  -9   3    3.69    1.66
   8  -9  -3    1.83    1.04
   8   9  -3    2.08    1.23
   7  -9  -3   15.20    2.60
  -7  -9   3   20.57    2.58
   7   9  -3   19.69    2.42
  -6  -9   3    5.27    1.24
   6   9  -3    5.74    1.36
   5  -9  -3    1.74    0.95
  -5  -9   3    1.13    0.72
  -5   9   3    0.40    0.55
   5   9  -3    0.59    0.51
  -4  -9   3   98.50    4.92
   4  -9  -3   86.26    5.16
   4   9  -3   99.11    4.97
  -4   9   3   95.79    5.25
   3  -9  -3   10.87    1.82
  -3  -9   3   11.75    1.46
  -3   9   3   10.55    1.75
   3   9  -3   10.07    1.33
  -2  -9   3   69.22    3.63
   2  -9  -3   69.48    3.97
   2   9  -3   65.67    3.57
  -2   9   3   67.40    3.91
  -1  -9   3    1.30    0.52
   1  -9  -3    1.10    0.55
   1   9  -3    0.99    0.43
  -1   9   3    1.53    0.59
  -1   9   3    0.99    0.50
   0   9  -3   30.50    2.20
   0   9   3   30.59    2.16
   0   9   3   33.04    2.40
   1   9   3    0.61    0.43
   1   9   3    0.34    0.28
  -1   9  -3   -0.33    0.29
  -2  -9  -3    0.12    0.29
  -2   9  -3    1.10    0.56
   2   9   3    0.47    0.38
  -3  -9  -3   63.70    3.63
   3   9   3   67.75    3.53
  -3   9  -3   61.15    3.83
   4  -9   3   43.48    3.01
  -4  -9  -3   47.26    3.15
  -4   9  -3   49.18    4.12
   4   9   3   44.60    2.95
   5  -9   3   20.65    2.13
  -5  -9  -3   22.52    2.37
  -5   9  -3   21.95    2.45
   5   9   3   21.48    2.15
  -6  -9  -3   10.87    1.94
   6  -9   3    9.83    1.83
   6   9   3   11.26    1.91
  -6   9  -3    6.33    1.54
  -7  -9  -3   -0.94    0.64
   7  -9   3    0.10    0.71
   7   9   3   -0.17    0.63
  -7   9  -3   -1.18    0.71
   8  -9   3    3.13    1.26
  -8  -9  -3    3.13    1.57
   8   9   3    2.41    1.28
  -8   9  -3    3.67    1.48
   9  -9   3    3.36    1.53
   9   9   3    9.07    2.14
   9 -10  -3    4.46    1.96
   9  10  -3    2.78    1.97
   8 -10  -3   12.27    2.51
   8  10  -3   12.33    2.30
   7 -10  -3   29.36    3.40
  -7 -10   3   25.90    3.01
   7  10  -3   23.39    2.82
  -6 -10   3    0.38    0.87
   6 -10  -3    2.14    0.99
   6  10  -3    1.77    0.81
   5 -10  -3   61.81    4.49
  -5 -10   3   60.64    4.06
   5  10  -3   67.09    4.21
  -5  10   3   66.49    4.52
   4 -10  -3   87.23    5.01
  -4 -10   3   80.93    4.48
  -4  10   3   72.76    4.67
   4  10  -3   76.86    4.39
  -3 -10   3   18.52    1.94
   3 -10  -3   19.42    2.15
   3  10  -3   20.83    1.98
  -3  10   3   20.38    2.71
  -2 -10   3    1.40    0.63
   2 -10  -3    0.64    0.56
  -2  10   3    0.67    0.48
   2  10  -3    1.69    0.69
  -1  10   3   18.25    1.84
   1  10  -3   15.89    1.63
  -1  10   3   16.59    1.64
   0  10   3    4.58    0.98
   0  10   3    6.80    1.36
   0  10  -3    7.05    1.25
  -1 -10  -3   50.38    3.08
  -1  10  -3   51.74    3.28
   1  10   3   50.76    3.22
  -1  10  -3   46.43    2.95
   1  10   3   45.73    2.83
  -2 -10  -3  122.07    5.66
  -2  10  -3  135.16    6.05
   2  10   3  127.26    5.43
  -3 -10  -3   16.24    3.21
   3  10   3   27.07    2.11
  -3  10  -3   19.62    2.18
  -4 -10  -3   27.33    2.52
  -4  10  -3   30.36    2.89
   4  10   3   27.47    2.34
  -5 -10  -3   44.37    3.33
   5 -10   3   43.09    3.23
   5  10   3   44.80    3.21
  -5  10  -3   49.15    3.87
  -6 -10  -3    9.92    1.87
   6 -10   3    7.82    1.70
  -6  10  -3    5.53    1.37
   6  10   3    7.58    1.54
   7 -10   3    3.14    1.30
  -7 -10  -3    2.21    1.17
   7  10   3    1.24    0.93
  -7  10  -3    2.11    2.72
   8 -10   3   11.17    2.12
   8  10   3    7.11    1.83
   9 -10   3   10.56    2.36
   9  10   3    6.72    1.86
   9 -11  -3   -0.68    1.27
   9  11  -3    1.01    1.25
   8 -11  -3    0.82    1.27
   8  11  -3    1.63    1.28
   7 -11  -3   -0.16    0.76
  -7 -11   3    0.50    0.94
   7  11  -3    0.35    0.86
  -7  11   3   -0.02    0.81
   6 -11  -3    1.78    1.15
   6  11  -3    0.21    0.56
   5 -11  -3    6.93    1.83
  -5 -11   3    7.20    1.63
   4 -11  -3   24.92    2.57
  -4 -11   3   19.13    2.17
   4  11  -3   20.10    2.20
  -4  11   3   19.53    2.32
   3 -11  -3   68.56    4.47
  -3 -11   3   72.09    4.17
   3  11  -3   65.86    3.97
  -3  11   3   72.03    4.49
   2 -11  -3    3.62    1.10
  -2 -11   3    4.87    1.14
  -2  11   3    5.79    1.22
   2  11  -3    3.99    1.03
   1  11  -3   31.26    2.42
  -1  11   3   29.65    2.57
  -1  11   3   31.64    2.42
   0  11  -3   10.53    1.70
   0  11   3    9.95    1.34
   0  11   3   10.97    1.79
  -1 -11  -3   22.00    2.08
  -1  11  -3   20.08    1.91
   1  11   3   21.97    1.96
  -1  11  -3   19.28    2.02
   1  11   3   24.02    2.22
   2  11   3    2.59    0.85
   2  11   3    5.13    1.16
  -2  11  -3    2.32    0.98
  -3 -11  -3    2.57    0.88
  -3  11  -3    2.52    0.96
   3  11   3    2.82    0.83
  -4 -11  -3   28.16    2.63
   4  11   3   26.20    2.37
  -4  11  -3   29.75    2.96
  -5 -11  -3    2.97    1.06
  -5  11  -3    6.36    1.73
   5  11   3    3.70    1.13
  -6 -11  -3   39.49    3.35
   6 -11   3   28.34    2.76
   6  11   3   27.01    2.72
  -6  11  -3   28.32    3.18
   7 -11   3    8.98    1.98
  -7 -11  -3    8.15    1.80
   7  11   3   10.96    2.10
  -7  11  -3   13.62    2.66
   8 -11   3    4.21    1.51
   8  11   3   -0.34    0.90
   9 -11   3   -1.36    1.10
   8 -12  -3   -0.66    0.99
   8  12  -3    2.83    1.16
   7 -12  -3    4.27    1.65
  -7 -12   3    4.41    1.45
  -7  12   3    2.43    1.58
   7  12  -3    1.12    0.99
  -6 -12   3    7.01    1.63
   6 -12  -3    4.82    1.49
   6  12  -3    3.13    1.18
   5 -12  -3    2.82    1.15
  -5 -12   3    0.24    0.57
   5  12  -3    0.13    0.48
  -4 -12   3   -0.10    0.42
   4 -12  -3   -0.31    0.60
   4  12  -3    0.52    0.50
  -4  12   3    0.99    0.75
   3 -12  -3  129.07    6.69
  -3 -12   3  142.37    6.49
   3  12  -3  139.00    6.40
  -3  12   3  135.39    6.89
   2 -12  -3  214.31    9.09
  -2 -12   3  209.25    8.47
  -2  12   3  216.02    8.67
   2  12  -3  228.09    8.77
  -2  12   3  221.69    9.21
  -1  12   3    2.32    0.82
  -1  12   3    0.86    0.69
   1  12  -3    1.75    0.72
   0  12   3   24.04    2.18
   0  12  -3   24.67    2.22
   0  12   3   23.12    3.13
  -1 -12  -3   61.42    3.80
  -1  12  -3   62.64    5.16
  -1  12  -3   66.08    3.87
   1  12   3   65.66    3.76
  -2 -12  -3    3.06    0.94
   2  12   3    3.31    1.08
  -2  12  -3    3.64    1.14
   2  12   3    2.18    0.75
  -3 -12  -3   41.61    3.23
  -3  12  -3   43.79    3.57
   3  12   3   46.43    3.11
  -4 -12  -3    0.28    0.79
   4  12   3    1.55    0.79
  -4  12  -3    1.04    0.87
  -5 -12  -3   12.53    2.28
   5  12   3   17.14    2.08
  -5  12  -3   18.30    2.49
  -6 -12  -3   39.14    6.97
   6  12   3   40.69    3.39
  -6  12  -3   37.04    3.79
  -7 -12  -3   19.56    3.08
   7 -12   3   15.68    2.52
  -7  12  -3   14.00    2.64
   7  12   3   18.12    2.32
   8 -12   3    0.47    0.94
   8  12   3    0.40    0.93
   8 -13  -3    1.72    1.59
   8  13  -3   -2.18    1.11
   7 -13  -3    0.83    1.12
   7  13  -3    0.65    0.88
   6 -13  -3    0.05    0.68
  -6 -13   3    2.06    1.10
   6  13  -3    0.46    0.71
  -6  13   3    1.71    0.90
   5 -13  -3    1.33    0.98
   5  13  -3    0.53    0.73
   4 -13  -3   81.23    6.88
  -4 -13   3   91.73    5.34
   4  13  -3   88.02    5.15
   3 -13  -3   46.14    3.73
  -3 -13   3   43.67    3.33
  -3  13   3   45.26    3.74
   3  13  -3   39.47    3.17
  -2 -13   3   38.40    2.98
  -2  13   3   36.61    2.97
   2  13  -3   37.94    2.99
  -2  13   3   37.31    3.31
  -1  13   3   19.19    2.31
   1  13  -3   18.39    2.00
  -1  13   3   16.18    1.91
   0  13  -3   -0.20    0.45
   0  13  -3    0.28    0.52
   0  13   3    0.18    0.61
   0  13   3   -0.19    0.37
   1  13   3   11.23    1.99
   1  13   3    9.42    1.54
  -1  13  -3   11.57    1.95
  -1  13  -3    8.96    1.83
  -2 -13  -3    2.62    0.91
  -2  13  -3    3.87    1.22
   2  13   3    1.69    0.79
   2  13   3    1.08    0.67
  -2  13  -3    1.53    0.82
  -3 -13  -3   22.17    2.41
   3  13   3   21.67    2.18
  -3  13  -3   22.99    2.66
  -4 -13  -3   38.77    3.27
   4  13   3   30.29    2.76
  -4  13  -3   37.41    3.52
  -5 -13  -3    1.18    0.89
  -5  13  -3    1.33    1.09
  -6 -13  -3    8.15    1.94
  -6  13  -3    9.12    2.35
   6  13   3    8.71    1.84
   7  13   3    0.24    0.72
   8  13   3    0.71    1.16
   8 -14  -3   12.06    2.82
   8  14  -3   16.69    2.81
   7 -14  -3    9.71    2.49
   7  14  -3    9.83    2.09
   6 -14  -3    0.93    1.09
  -6 -14   3   -1.08    0.76
  -6  14   3   -1.59    1.05
   6  14  -3    0.64    0.78
  -5 -14   3   18.16    2.83
   5 -14  -3   15.08    2.65
   5  14  -3   20.13    2.45
  -4 -14   3   58.83    4.28
   4 -14  -3   57.24    4.54
   4  14  -3   63.94    4.30
  -3 -14   3    8.94    1.81
  -3  14   3    8.36    2.67
   3  14  -3    6.91    1.74
  -3  14   3   10.57    2.21
  -2 -14   3   29.57    2.65
  -2  14   3   25.82    2.85
  -2  14   3   22.13    2.45
   2  14  -3   26.35    2.60
  -1  14   3   21.07    2.19
  -1  14   3   21.84    2.52
   1  14  -3   16.74    2.02
   0  14  -3    3.33    1.05
   0  14   3    4.87    1.26
   0  14  -3    2.87    1.12
   0  14   3    6.36    1.54
  -1  14  -3   60.92    3.96
   1  14   3   59.41    3.78
   1  14   3   46.35    3.73
  -1  14  -3   57.98    4.25
  -2 -14  -3   47.33    3.56
   2  14   3   50.17    3.81
  -2  14  -3   44.29    3.44
  -2  14  -3   41.12    3.63
   2  14   3   51.83    3.49
  -3 -14  -3   26.32    2.77
  -3  14  -3   28.04    3.03
   3  14   3   29.64    2.97
   3  14   3   30.77    2.69
  -4 -14  -3   13.70    2.35
  -4  14  -3   18.92    2.51
   4  14   3   17.22    2.98
  -5 -14  -3   33.29    4.52
  -5  14  -3   38.49    4.08
   5  14   3   33.30    3.03
  -6 -14  -3   -0.15    0.94
   6  14   3    1.72    0.94
  -6  14  -3    0.41    1.31
   7  14   3    1.00    1.07
   8  14   3   -2.20    0.90
   7 -15  -3    1.94    1.40
   7  15  -3    1.61    1.66
   6 -15  -3    1.75    1.19
   6  15  -3    8.27    2.03
  -5 -15   3    0.81    0.87
   5 -15  -3    1.25    1.01
   5  15  -3   -0.28    0.60
  -5  15   3   -0.72    0.83
   4 -15  -3    6.75    1.76
   4  15  -3    8.29    1.73
  -4  15   3    5.66    2.25
  -3 -15   3   21.14    2.51
   3  15  -3   24.88    2.62
  -3  15   3   22.32    2.53
  -2  15   3   -1.05    0.53
  -2  15   3    2.47    1.06
   2  15  -3   -0.10    0.57
   1  15  -3   38.71    3.43
  -1  15   3   40.24    3.26
  -1  15   3   40.39    3.55
   0  15  -3    4.22    1.11
   0  15  -3    4.76    1.41
   0  15   3    4.40    1.33
   0  15   3    3.84    1.07
  -1  15  -3    8.73    1.68
   1  15   3    9.42    1.65
  -1  15  -3    7.28    1.77
   1  15   3   14.60    2.53
   2  15   3   52.31    4.07
  -2  15  -3   43.79    5.39
  -2  15  -3   45.78    4.02
   2  15   3   49.71    3.59
   3  15   3    2.90    1.77
   3  15   3    0.74    0.88
  -3  15  -3    5.25    1.61
  -4 -15  -3    7.03    1.69
  -4  15  -3    9.68    2.12
   4  15   3    4.53    1.28
  -5 -15  -3    1.17    0.99
  -5  15  -3    2.27    1.49
   5  15   3    0.15    0.75
   6  15   3   -0.12    0.72
   7  15   3    0.39    1.01
   7 -16  -3    3.53    1.99
   7  16  -3    7.04    2.00
   6 -16  -3    1.69    1.52
   6  16  -3    2.28    1.13
   5 -16  -3    0.39    0.81
  -5 -16   3    0.27    0.87
  -5  16   3    1.68    1.74
   5  16  -3    1.59    0.91
  -4 -16   3    1.74    1.17
  -4  16   3    2.93    1.35
   4  16  -3    2.05    0.98
  -4  16   3    2.53    1.14
   3  16  -3    8.65    1.76
  -3  16   3   11.18    2.04
   2  16  -3    9.91    2.00
  -2  16   3   14.06    2.36
   1  16  -3    0.29    0.60
  -1  16   3    0.14    0.53
  -1  16   3    0.94    0.85
   1  16  -3   -0.08    0.44
   0  16   3   77.30    4.76
   0  16  -3   70.40    4.67
   0  16  -3   77.04    5.22
   0  16   3   68.67    4.92
   1  16   3  102.55    6.09
  -1  16  -3  105.54    5.91
  -1  16  -3   93.14    6.08
   1  16   3  103.03    5.58
   2  16   3   -0.15    0.54
  -2  16  -3    0.83    0.62
   2  16   3    0.30    0.65
  -2  16  -3   -0.43    0.52
  -3  16  -3   12.84    2.51
  -3  16  -3   12.12    2.16
   3  16   3   15.85    2.08
  -4 -16  -3    0.22    0.83
  -4  16  -3   -0.91    0.83
   4  16   3   -0.50    0.68
   4  16   3    0.63    0.74
  -5  16  -3    1.53    1.40
   5  16   3    0.77    0.84
   6  16   3    1.53    1.04
   7  16   3    4.01    1.67
   6 -17  -3    7.41    2.26
   6  17  -3    6.97    2.18
   5  17  -3    2.34    1.07
  -4 -17   3    4.21    1.37
  -4  17   3    4.77    1.97
  -4  17   3    7.69    1.77
   4  17  -3    3.24    1.19
  -3  17   3    0.57    0.70
   3  17  -3    0.63    0.68
  -3  17   3   -0.67    0.77
   2  17  -3    0.51    0.64
  -2  17   3    0.97    0.92
  -2  17   3   -0.21    0.47
  -1  17   3   18.98    2.43
   1  17  -3   21.35    2.55
   0  17   3    1.62    0.83
   0  17  -3    1.27    1.12
   0  17  -3    0.50    0.56
  -1  17  -3    8.91    1.93
  -1  17  -3   10.08    2.13
   1  17   3   10.41    1.99
  -2  17  -3    1.66    2.00
  -2  17  -3    1.12    0.74
   2  17   3   -0.24    0.52
  -3 -17  -3    2.48    1.32
   3  17   3    4.25    1.38
  -3  17  -3    4.59    1.63
  -3  17  -3    4.91    1.49
   3  17   3    2.63    1.38
  -4 -17  -3   -0.19    0.96
  -4  17  -3   -1.06    0.88
   4  17   3    0.03    0.68
   4  17   3   -0.73    1.00
   5  17   3    1.79    1.17
   6  17   3    4.25    1.42
   6  18  -3    0.78    0.94
   5  18  -3    5.92    1.75
  -5  18   3    3.96    1.51
  -4  18   3    0.10    0.84
   4  18  -3   -0.64    0.74
   3  18  -3    2.36    1.10
  -3  18   3   -0.69    0.67
  -3  18   3    0.93    1.03
   2  18  -3    0.65    0.76
  -2  18   3    1.61    1.17
  -2  18   3    1.07    0.85
  -1  18   3   -0.32    0.70
   1  18  -3   -0.91    0.64
   1  18  -3    0.76    0.98
  -1  18   3   -0.71    0.96
   0  18  -3   11.73    2.40
   0  18   3   14.43    3.37
   0  18  -3   16.19    2.63
   0  18   3   11.25    2.14
   1  18   3   -0.38    0.65
  -1  18  -3   -0.35    0.56
   1  18   3    0.77    1.07
  -1  18  -3    0.85    1.40
   2  18   3    8.46    1.77
  -2  18  -3    8.31    2.13
  -2  18  -3    8.13    1.91
   2  18   3    6.52    1.94
  -3 -18  -3    1.76    1.25
   3  18   3    5.00    1.36
   3  18   3    3.88    1.41
  -3  18  -3    3.71    1.55
  -3  18  -3    3.53    1.76
  -4  18  -3    2.71    1.39
   4  18   3    1.73    1.12
   4  18   3    1.78    1.35
   5  18   3    3.12    1.34
   6  18   3    6.85    1.92
  -5  19   3    6.66    1.95
   5  19  -3    2.60    1.51
   4  19  -3    4.27    1.59
  -4  19   3    2.60    1.41
   3  19  -3   -1.05    0.67
  -3  19   3    0.25    0.64
  -2  19   3    1.95    0.98
   2  19  -3    3.19    1.28
  -1  19   3   11.48    2.57
  -1  19   3   10.15    2.04
   1  19  -3   14.46    3.30
   1  19  -3    7.96    2.00
   0  19   3   11.79    2.22
   0  19   3   16.67    2.93
   0  19  -3   13.36    2.54
   0  19  -3   14.24    2.89
  -1  19  -3    1.75    1.60
  -1  19  -3    8.60    1.84
   1  19   3    6.10    1.93
   1  19   3    3.11    1.17
  -2  19  -3    7.95    2.07
   2  19   3    8.06    2.25
   2  19   3    5.24    1.43
   3  19   3    0.38    0.83
  -3  19  -3   -0.41    0.89
   4  19   3    0.15    1.01
  -4  19  -3    2.64    1.37
  -5  19  -3    2.25    1.27
   5  19   3    0.43    1.11
   4  20  -3    0.49    1.06
  -4  20   3    1.19    1.19
  -3  20   3   -0.27    0.91
  -2  20   3    2.38    1.15
   2  20  -3    0.73    1.15
  -1  20   3    0.96    0.88
   1  20  -3    0.06    0.74
   0  20  -3    4.21    1.33
   0  20   3    4.11    1.32
  -1  20  -3    4.57    1.40
   1  20   3    5.47    1.54
   2  20   3    1.99    1.16
  -2  20  -3    1.95    1.19
  -3  20  -3   -0.37    1.56
   3  20   3    0.87    0.86
  -4  20  -3   -0.89    1.04
   4  20   3    0.98    1.03
   3  21  -3    1.00    0.84
  -3  21   3    4.04    1.54
  -2  21   3    1.04    2.01
   2  21  -3    1.52    1.27
  -1  21   3    5.11    1.52
   1  21  -3    1.72    1.79
   0  21   3   -0.12    0.92
   1  21   3    5.86    1.70
  -1  21  -3    0.51    1.63
   2  21   3   -0.81    0.86
  -2  21  -3   -0.31    0.97
  -3  21  -3    1.02    1.27
   1  22  -3   -1.34    0.87
  -1  22   3    1.23    1.13
   0  22  -3    0.47    1.11
   0  22   3   -1.27    0.87
  -1  22  -3    0.98    1.24
   1  22   3    0.26    1.13
   9   0  -4   14.84    2.61
  -8   0   4   -0.01    1.00
   8   0  -4    1.47    1.23
   7   0  -4   90.98    5.68
  -7   0   4   85.42    5.07
  -6   0   4  184.56    7.70
   6   0  -4  176.28    8.00
   5   0  -4   46.93    3.29
  -5   0   4   47.84    3.04
  -4   0   4   28.18    2.06
   4   0  -4   30.07    2.25
   3   0  -4  328.18   10.85
  -3   0   4  346.99   10.66
  -2   0   4    0.27    0.18
   2   0  -4    0.64    0.28
   1   0  -4    4.22    0.44
  -1   0   4    4.05    0.38
  -1   0  -4    0.85    1.97
   1   0   4   -0.05    1.31
  -2   0  -4   69.85    2.59
  -3   0  -4    9.63    0.92
   3   0   4    8.33    0.76
   4   0   4    3.74    0.75
  -4   0  -4    3.95    0.81
   5   0   4  135.90    5.34
  -5   0  -4  114.22    5.35
   6   0   4   16.74    1.80
  -7   0  -4    5.30    1.26
   7   0   4    1.98    0.88
   8   0   4   16.10    2.12
  -8   0  -4   20.87    2.45
   9   0   4    4.72    1.47
  -9   0  -4    3.81    1.49
  10   0   4   -2.13    1.05
  10  -1  -4    1.05    2.01
   9  -1  -4    7.22    1.98
   9   1  -4    4.46    1.45
   8  -1  -4    0.56    0.92
  -8  -1   4   -0.10    0.71
   8   1  -4    1.67    1.00
  -8   1   4    1.35    1.12
  -7  -1   4    2.15    0.94
   7  -1  -4    1.33    0.88
  -7   1   4    0.90    0.73
   7   1  -4    1.20    0.82
  -6  -1   4   95.47    4.97
   6  -1  -4   89.79    5.26
   6   1  -4   92.02    5.26
  -6   1   4   95.58    5.05
  -5  -1   4  131.65    5.73
   5  -1  -4  126.16    6.01
  -5   1   4  132.39    5.79
   5   1  -4  130.20    6.02
   4  -1  -4   87.77    4.50
  -4  -1   4   98.43    4.33
   4   1  -4  101.00    4.60
  -4   1   4   94.44    4.34
   3  -1  -4    0.98    0.40
  -3  -1   4    0.00    0.17
   3   1  -4    1.14    0.43
  -3   1   4    0.49    0.31
   2  -1  -4   14.83    1.18
  -2  -1   4   15.23    1.06
  -2   1   4   13.61    1.06
   2   1  -4   15.82    1.16
   1  -1  -4  503.03   14.63
  -1  -1   4  547.26   14.37
   1   1  -4  536.87   14.51
  -1   1   4  484.78   14.39
  -2  -1  -4  136.94    4.42
  -2   1  -4  134.30    4.42
  -3  -1  -4    1.39    0.41
   3  -1   4    2.13    0.44
  -3   1  -4    1.41    0.44
   3   1   4    2.10    0.46
   4  -1   4    8.54    0.98
  -4  -1  -4    8.73    1.06
  -4   1  -4    9.13    1.14
   4   1   4    9.99    1.06
   5  -1   4    1.16    0.53
  -5  -1  -4    0.86    0.51
  -5   1  -4    0.33    0.43
   5   1   4    0.38    0.42
  -6  -1  -4    0.77    0.60
   6  -1   4    2.35    0.79
   6   1   4    1.79    0.80
  -7  -1  -4    7.05    1.43
   7  -1   4    9.25    1.67
   7   1   4    8.73    1.56
  -7   1  -4   10.32    1.93
  -8  -1  -4    0.13    0.87
   8  -1   4    2.22    0.96
   8   1   4    1.09    0.83
  -8   1  -4    2.58    0.97
  -9  -1  -4   -0.66    0.84
   9  -1   4    0.33    0.90
   9   1   4    1.31    0.97
  -9   1  -4    0.20    0.81
  10  -1   4    1.52    1.26
  10   1   4    0.80    1.22
   9  -2  -4   20.57    3.39
   9   2  -4   17.68    3.18
   8  -2  -4   29.16    3.33
  -8  -2   4   28.63    3.09
   8   2  -4   27.30    3.00
  -7  -2   4    3.79    1.05
   7  -2  -4    1.59    1.26
  -7   2   4    2.63    0.94
   6  -2  -4    2.26    0.97
  -6  -2   4    3.16    1.00
   6   2  -4    2.65    0.98
  -6   2   4    1.71    0.74
   5  -2  -4  162.26    7.04
  -5  -2   4  152.10    6.42
   5   2  -4  157.12    6.79
  -5   2   4  154.08    6.57
   4  -2  -4  217.84    8.26
  -4  -2   4  206.27    7.64
  -4   2   4  214.49    7.88
   4   2  -4  224.95    8.09
  -3  -2   4    0.12    0.25
   3  -2  -4    0.03    0.28
  -3   2   4    0.19    0.26
   3   2  -4    0.08    0.24
   2  -2  -4  153.76    5.47
  -2  -2   4  133.91    4.96
  -2   2   4  154.32    5.26
   2   2  -4  156.69    5.24
  -1  -2   4  682.02   19.05
   1  -2  -4  693.09   19.50
   1   2  -4  699.47   19.20
   0  -2  -4  166.71    4.99
   0  -2  -4  166.80    5.10
  -1  -2  -4  199.83    6.09
  -1  -2  -4  210.17    6.00
  -2  -2  -4    0.23    0.18
  -2   2  -4   -0.23    0.09
   2   2   4   -0.09    0.11
  -3  -2  -4  119.36    4.41
   3  -2   4  116.57    4.10
  -3   2  -4  112.23    4.48
   3   2   4  119.16    4.21
   4  -2   4  122.39    4.91
  -4  -2  -4  130.63    5.25
  -4   2  -4  144.98    5.55
   4   2   4  135.34    5.10
  -5  -2  -4  198.92    7.72
   5  -2   4  208.27    7.51
   5   2   4  209.18    7.57
  -5   2  -4  201.44    7.88
   6  -2   4   17.66    1.83
  -6  -2  -4   15.38    1.80
  -6   2  -4   16.91    2.13
   6   2   4   18.48    1.85
  -7  -2  -4    4.41    1.17
   7  -2   4    6.78    1.49
  -7   2  -4    7.93    1.71
   7   2   4    4.89    1.29
  -8  -2  -4   15.34    2.59
   8  -2   4   17.20    2.16
   8   2   4   18.16    2.26
  -8   2  -4   16.62    2.72
  -9  -2  -4    9.85    2.06
   9  -2   4    6.27    1.68
   9   2   4    6.62    2.43
  -9   2  -4    9.11    2.00
  10  -2   4   -2.29    0.96
  10   2   4    1.45    1.25
  10  -3  -4    5.12    2.48
  10   3  -4    8.73    2.64
   9  -3  -4   -0.80    1.02
   9   3  -4    0.07    1.21
   8  -3  -4    3.97    1.42
  -8  -3   4    2.24    1.77
   8   3  -4    7.86    1.86
  -7  -3   4    0.69    0.58
  -7   3   4    0.79    0.62
   7   3  -4    0.61    0.92
  -6  -3   4    7.40    1.45
   6  -3  -4    6.65    1.60
   6   3  -4    3.11    0.99
  -6   3   4    3.16    0.87
   5  -3  -4    0.23    0.43
  -5  -3   4    0.39    0.46
   5   3  -4    1.11    0.52
  -5   3   4    0.91    0.45
   4  -3  -4   37.87    2.71
  -4  -3   4   35.96    2.35
   4   3  -4   34.03    2.43
  -4   3   4   33.50    2.41
   3  -3  -4  324.26   11.18
  -3  -3   4  347.26   10.71
   3   3  -4  332.73   10.86
  -3   3   4  350.82   11.02
  -2  -3   4   44.33    2.17
   2  -3  -4   47.49    2.54
  -2   3   4   48.44    2.40
   2   3  -4   44.16    2.24
   1  -3  -4   18.84    1.32
  -1   3   4   19.56    1.22
   1   3  -4   17.83    1.11
   0  -3  -4   45.75    2.17
   0  -3  -4   46.46    2.05
   0   3   4   46.55    1.79
   0   3   4   49.92    1.92
  -1  -3  -4    2.39    0.54
   1   3   4    2.05    0.36
   1   3   4    2.27    0.30
  -2  -3  -4    0.50    0.25
  -2   3  -4    0.15    0.21
   2   3   4    0.45    0.22
   3  -3   4   16.71    1.17
  -3  -3  -4   17.04    1.33
  -3   3  -4   16.53    1.42
   3   3   4   19.20    1.29
   4  -3   4    1.96    0.52
  -4  -3  -4    0.64    0.39
   4   3   4    0.87    0.46
  -4   3  -4    0.59    0.41
  -5  -3  -4    1.37    0.56
   5  -3   4    1.22    0.56
  -5   3  -4    1.31    0.71
   5   3   4    1.31    0.57
  -6  -3  -4   19.03    1.97
   6  -3   4   16.49    1.81
  -6   3  -4   16.90    2.02
   6   3   4   15.96    1.80
   7  -3   4    9.12    1.66
  -7  -3  -4    6.09    1.32
   7   3   4    7.47    1.50
  -7   3  -4   12.36    2.24
  -8  -3  -4    3.26    1.25
   8  -3   4    6.65    1.49
   8   3   4    3.51    1.22
  -8   3  -4    3.09    1.13
   9  -3   4    0.74    0.95
  -9  -3  -4    1.21    1.19
  -9   3  -4    3.69    1.45
   9   3   4    0.86    1.42
  10  -3   4   -1.99    1.05
  10   3   4   -0.01    1.09
  10  -4  -4    4.55    2.06
  10   4  -4    4.57    1.93
   9  -4  -4   26.49    3.48
   9   4  -4   28.52    3.45
   8  -4  -4    8.83    2.18
  -8  -4   4    4.72    1.54
  -8   4   4    5.12    1.76
   8   4  -4    4.38    1.56
  -7  -4   4    0.23    0.48
   7  -4  -4   -0.06    0.68
   7   4  -4   -0.10    0.44
  -7   4   4    0.63    0.90
  -6  -4   4   -0.19    0.41
   6  -4  -4    0.72    0.63
  -6   4   4    0.21    0.53
   6   4  -4    0.24    0.48
   5  -4  -4    0.98    0.60
  -5  -4   4    0.07    0.34
  -5   4   4   -0.59    0.26
   5   4  -4   -0.32    0.34
   4  -4  -4   69.94    3.98
  -4  -4   4   71.82    3.57
  -4   4   4   68.21    3.73
   4   4  -4   67.64    3.68
  -3  -4   4  107.44    4.36
   3  -4  -4   98.89    4.72
  -3   4   4  107.10    4.64
   3   4  -4  106.40    4.48
  -2  -4   4  324.17    9.82
   2  -4  -4  314.30   10.97
  -2   4   4  311.42   10.12
   2   4  -4  320.34    9.91
   1  -4  -4  151.58    5.46
  -1  -4   4  152.66    4.99
   1   4  -4  153.30    5.07
  -1   4   4  143.76    5.21
   0  -4  -4  343.36   10.30
   0  -4  -4  344.56   10.48
   0   4   4  359.44   10.34
   0   4   4  339.94   10.10
   0   4  -4  342.92   10.13
  -1  -4  -4   23.07    1.33
   1   4   4   24.13    1.22
   1   4   4   20.54    1.27
  -2  -4  -4    2.82    0.55
   2   4   4    3.64    0.58
  -2   4  -4    2.87    0.60
   3  -4   4   25.13    1.51
  -3  -4  -4   20.89    1.54
   3   4   4   19.31    1.42
  -3   4  -4   23.95    1.75
   4  -4   4  257.01    8.40
  -4  -4  -4  249.31    8.64
   4   4   4  256.21    8.53
  -4   4  -4  235.62    8.84
   5  -4   4  105.79    4.66
  -5  -4  -4  101.90    4.78
   5   4   4  101.50    4.66
  -5   4  -4   93.89    4.91
  -6  -4  -4   -0.36    0.50
   6  -4   4   -0.24    0.47
   6   4   4    0.16    0.47
  -6   4  -4    0.53    0.62
  -7  -4  -4   11.72    1.93
   7  -4   4   14.88    1.89
  -7   4  -4   10.37    1.97
   7   4   4   13.22    2.14
   8  -4   4    7.27    1.65
  -8  -4  -4    9.31    1.90
  -8   4  -4    7.72    1.75
   8   4   4    4.85    1.49
   9  -4   4    1.56    1.14
   9   4   4    1.53    1.11
  -9   4  -4   -0.31    1.14
  10  -4   4    2.63    1.33
  10   4   4    1.13    1.40
  10  -5  -4    3.94    2.12
  10   5  -4    3.39    1.81
   9  -5  -4   13.87    2.87
   9   5  -4   13.36    2.71
   8  -5  -4    1.57    1.28
  -8  -5   4    2.35    1.10
  -8   5   4    3.00    1.29
   8   5  -4    1.26    0.92
   7  -5  -4   39.58    3.61
  -7  -5   4   34.17    3.02
   7   5  -4   33.72    3.20
  -6  -5   4   26.01    2.37
   6  -5  -4   22.16    2.52
   6   5  -4   26.41    2.60
  -6   5   4   20.18    2.32
   5  -5  -4   -0.26    0.41
  -5   5   4    0.00    0.26
   5   5  -4   -0.40    0.26
   4  -5  -4   -0.01    0.35
  -4  -5   4    0.23    0.34
  -4   5   4    0.62    0.42
   4   5  -4    0.54    0.42
   3  -5  -4  179.82    7.23
  -3  -5   4  179.83    6.66
  -3   5   4  183.34    7.00
   3   5  -4  193.51    6.87
  -2  -5   4    0.17    0.25
   2  -5  -4    0.14    0.27
  -2   5   4   -0.09    0.22
   2   5  -4    0.16    0.22
  -1  -5   4   44.39    2.14
   1  -5  -4   42.13    2.44
  -1   5   4   48.81    2.46
   1   5  -4   46.34    2.25
   0  -5  -4   20.11    1.48
   0  -5  -4   20.30    1.40
   0   5   4   20.17    1.30
   0   5  -4   19.98    1.29
   0   5   4   22.89    1.47
  -1  -5  -4  105.12    3.98
   1   5   4  105.27    3.97
   1   5   4  104.00    3.76
  -2  -5  -4   59.33    2.81
  -2   5  -4   64.42    2.97
   2   5   4   62.74    2.70
   3  -5   4   25.05    1.62
  -3  -5  -4   22.75    1.69
   3   5   4   25.70    1.67
  -3   5  -4   25.54    1.93
  -4  -5  -4   60.18    3.22
  -4   5  -4   62.66    3.47
   4   5   4   57.85    3.08
  -5  -5  -4    0.80    0.50
   5  -5   4    0.13    0.44
   5   5   4    0.27    0.47
  -5   5  -4    0.71    0.46
  -6  -5  -4  145.78    6.51
   6  -5   4  142.92    6.25
   6   5   4  133.39    6.19
  -6   5  -4  144.23    6.89
  -7  -5  -4   27.53    2.68
   7  -5   4   24.67    2.52
  -7   5  -4   26.70    2.73
   7   5   4   25.96    2.49
  -8  -5  -4    2.52    2.05
   8  -5   4    1.13    1.08
   8   5   4    3.75    1.38
  -8   5  -4    3.02    1.23
   9  -5   4   18.86    3.58
   9   5   4   18.80    2.81
  10  -5   4    0.49    1.15
  10   5   4   -0.48    1.24
   9  -6  -4    0.50    1.16
   9   6  -4    2.69    1.53
   8  -6  -4   12.19    2.44
  -8  -6   4   14.94    2.46
   8   6  -4   15.01    2.78
  -8   6   4   10.75    2.24
   7  -6  -4   31.64    3.37
   7   6  -4   34.42    3.18
  -6  -6   4   13.06    1.73
   6  -6  -4   10.04    1.99
  -6   6   4   11.48    2.05
   6   6  -4    7.35    1.52
   5  -6  -4   40.28    3.29
  -5  -6   4   36.62    2.72
   5   6  -4   33.74    2.80
  -5   6   4   35.06    2.92
   4  -6  -4   23.38    2.31
  -4  -6   4   27.21    2.14
  -4   6   4   26.55    2.31
   4   6  -4   23.42    2.07
  -3  -6   4   67.83    3.38
   3  -6  -4   64.40    3.79
  -3   6   4   71.35    3.78
   3   6  -4   72.46    3.56
  -2  -6   4   21.07    1.57
   2  -6  -4   22.23    1.86
  -2   6   4   22.31    1.81
   2   6  -4   21.82    1.65
  -1  -6   4   94.80    3.62
   1  -6  -4   81.24    3.93
   1   6  -4   85.49    3.63
  -1   6   4   83.45    3.65
  -1   6   4   90.84    3.92
   0  -6  -4  123.90    4.73
   0  -6  -4  127.33    4.97
   0   6   4  118.73    4.56
   0   6  -4  122.88    4.60
   0   6   4  130.32    4.86
  -1  -6  -4   12.46    1.15
   1   6   4   11.43    1.01
   1   6   4   13.08    1.20
  -2  -6  -4  125.37    4.89
   2   6   4  123.99    4.64
  -2   6  -4  131.73    5.10
  -3  -6  -4    5.00    0.91
   3   6   4    8.01    0.95
  -3   6  -4    7.10    1.22
  -4  -6  -4    1.04    0.49
   4  -6   4    1.18    0.46
   4   6   4    0.06    0.28
   5  -6   4   46.16    2.93
  -5  -6  -4   38.01    4.19
  -5   6  -4   46.09    3.27
   5   6   4   44.64    2.89
   6  -6   4    6.27    1.37
  -6  -6  -4    6.45    1.39
   6   6   4    7.37    1.48
  -6   6  -4    4.70    1.40
  -7  -6  -4   45.53    3.57
   7  -6   4   43.24    3.32
  -7   6  -4   52.41    4.03
   7   6   4   45.57    3.40
   8  -6   4   13.83    2.32
  -8  -6  -4   19.56    2.56
   8   6   4   15.13    2.40
   9   6   4    3.93    1.36
   9  -7  -4    5.64    1.79
   9   7  -4    4.71    1.81
   8  -7  -4    1.09    1.08
  -8  -7   4   -0.83    0.67
  -8   7   4    2.21    1.24
   8   7  -4    1.57    1.06
   7  -7  -4    9.10    2.09
   7   7  -4    9.71    2.06
   6  -7  -4    5.92    1.40
  -6  -7   4    3.57    1.12
  -6   7   4    2.66    1.05
   6   7  -4    4.71    1.26
  -5  -7   4   12.20    1.63
   5  -7  -4    9.09    1.77
   5   7  -4    9.34    1.59
  -5   7   4    9.58    1.72
   4  -7  -4   40.24    3.14
  -4  -7   4   39.86    2.76
   4   7  -4   44.55    2.96
  -4   7   4   41.50    3.03
  -3  -7   4    7.63    1.24
   3  -7  -4    9.74    1.65
  -3   7   4   11.69    1.46
   3   7  -4    8.20    1.34
   2  -7  -4   37.86    2.64
  -2  -7   4   38.67    2.32
  -2   7   4   36.34    2.50
   2   7  -4   38.96    2.39
   1  -7  -4   81.25    3.99
  -1  -7   4   83.90    3.60
  -1   7   4   82.85    3.71
  -1   7   4   85.06    3.97
   1   7  -4   82.62    3.69
   0  -7  -4   96.34    4.37
   0   7   4   99.85    4.28
  -1  -7  -4   24.28    1.77
   1   7   4   22.83    1.74
   1   7   4   24.56    2.03
  -2  -7  -4    0.11    0.26
  -2   7  -4    0.15    0.26
   2   7   4   -0.11    0.18
   2   7   4    0.10    0.28
  -3  -7  -4   84.84    4.08
  -3   7  -4   81.89    4.21
   3   7   4   89.55    3.89
   4  -7   4   37.81    2.48
  -4  -7  -4   36.97    2.60
   4   7   4   37.11    2.43
  -4   7  -4   33.12    2.67
  -5  -7  -4   19.99    1.98
   5  -7   4   21.77    2.00
   5   7   4   22.78    2.03
   6  -7   4   62.64    3.84
  -6  -7  -4   63.78    4.09
  -6   7  -4   70.38    4.57
   6   7   4   62.49    3.88
   7  -7   4   10.39    1.83
  -7  -7  -4   10.53    2.00
  -7   7  -4   13.02    2.37
   7   7   4   12.15    1.95
   8  -7   4    2.89    0.96
  -8  -7  -4    0.23    1.01
  -8   7  -4   -0.49    0.99
   8   7   4    1.40    1.24
   9  -7   4    6.39    1.68
   9   7   4    4.77    1.46
   9  -8  -4   -0.69    1.10
   9   8  -4    0.11    1.07
   8  -8  -4   -0.99    0.86
  -8  -8   4    1.37    0.85
   8   8  -4    0.77    0.80
  -8   8   4    0.84    0.94
   7  -8  -4   14.42    2.75
   7   8  -4   14.94    2.50
   6  -8  -4   16.93    4.00
  -6  -8   4   22.11    2.38
  -6   8   4   26.11    2.66
   5  -8  -4    4.36    1.24
  -5  -8   4    4.48    1.17
   5   8  -4    3.15    0.94
  -5   8   4    2.71    1.00
   4  -8  -4   41.30    3.24
  -4  -8   4   42.75    2.92
  -4   8   4   43.19    3.96
   4   8  -4   41.24    2.94
  -3  -8   4   19.18    1.77
   3  -8  -4   21.26    2.17
  -3   8   4   21.19    2.01
   3   8  -4   21.39    1.86
  -2  -8   4   13.10    1.35
   2  -8  -4   11.27    1.47
  -2   8   4   12.79    1.53
   2   8  -4   10.55    1.25
  -1  -8   4   10.35    1.10
   1  -8  -4   10.07    1.31
   1   8  -4    9.10    1.14
  -1   8   4   10.23    1.16
  -1   8   4    9.92    1.24
   0   8  -4   41.88    2.45
   0   8   4   39.68    2.38
   0   8   4   38.95    2.52
  -1  -8  -4  130.60    5.27
   1   8   4  128.48    5.31
   1   8   4  123.61    4.97
  -2  -8  -4    0.59    0.39
  -2   8  -4    0.36    0.36
   2   8   4    0.76    0.37
   2   8   4    0.24    0.25
  -3  -8  -4   57.83    3.27
  -3   8  -4   54.35    3.42
   3   8   4   56.85    3.07
  -4  -8  -4   13.77    1.66
   4   8   4   15.85    1.60
  -4   8  -4   14.00    1.82
  -5  -8  -4    0.78    0.54
   5  -8   4    0.57    0.55
   5   8   4    0.20    0.44
  -5   8  -4    0.61    0.59
   6  -8   4   10.28    1.78
  -6  -8  -4    8.56    1.57
   6   8   4   11.06    1.82
  -6   8  -4    8.08    1.66
   7  -8   4    1.33    0.82
  -7  -8  -4    1.29    0.87
   7   8   4    2.51    0.99
  -7   8  -4    2.08    1.05
  -8  -8  -4   -0.89    0.67
   8  -8   4   -0.97    0.70
  -8   8  -4    0.93    1.14
   8   8   4   -0.36    0.79
   9  -8   4    3.43    1.38
   9   8   4    3.69    1.56
   9  -9  -4   -0.22    1.17
   8  -9  -4    1.40    1.27
  -8  -9   4    1.36    1.89
   8   9  -4    0.74    0.94
  -7  -9   4   40.05    4.56
   7  -9  -4   49.01    4.20
   7   9  -4   43.28    3.78
  -7   9   4   44.73    6.16
  -6  -9   4   19.83    2.30
   6  -9  -4   12.27    2.21
   6   9  -4   16.48    2.17
  -6   9   4   18.35    2.94
   5  -9  -4    1.48    0.84
  -5  -9   4    3.04    0.90
   5   9  -4    2.93    0.97
  -5   9   4    3.37    1.26
  -4  -9   4   34.92    2.62
   4  -9  -4   30.90    2.90
  -4   9   4   30.97    2.76
   4   9  -4   25.98    2.42
   3  -9  -4   15.13    1.86
  -3  -9   4   13.32    1.56
   3   9  -4   15.39    1.61
  -3   9   4   13.89    1.74
  -2  -9   4   55.63    3.15
   2  -9  -4   57.20    3.59
  -2   9   4   56.17    3.50
   2   9  -4   56.33    3.27
   1  -9  -4   17.15    1.77
  -1   9   4   13.98    1.61
   1   9  -4   13.29    1.41
  -1   9   4   13.33    1.41
   0   9  -4    5.94    1.04
   0   9   4    4.84    0.97
   0   9   4    6.38    1.09
  -1  -9  -4   10.10    1.22
   1   9   4    8.08    1.36
   1   9   4    8.75    1.10
  -1   9  -4    8.28    1.39
  -2  -9  -4    4.73    0.98
   2   9   4    5.88    1.04
  -2   9  -4    6.26    1.28
   2   9   4    6.44    1.20
  -3  -9  -4   63.02    3.62
   3   9   4   64.62    3.44
  -3   9  -4   66.20    3.91
  -4  -9  -4  102.58    5.14
   4   9   4  108.87    5.01
  -4   9  -4  109.37    5.68
   5  -9   4    2.33    0.80
  -5  -9  -4    2.33    0.86
   5   9   4    1.61    0.75
   6  -9   4   17.38    1.92
   6   9   4   14.49    1.86
  -6   9  -4   14.06    2.57
   7  -9   4   19.23    2.27
  -7  -9  -4   14.88    2.51
   7   9   4   14.97    2.40
  -7   9  -4   15.13    2.81
   8  -9   4    1.02    1.04
  -8  -9  -4    1.37    1.52
  -8   9  -4    1.00    0.95
   8   9   4    1.98    1.06
   9  -9   4    0.22    1.13
   9   9   4    0.94    1.15
   9 -10  -4    0.21    1.66
   9  10  -4   -1.66    0.99
   8 -10  -4    0.70    1.13
   8  10  -4    1.32    1.28
   7 -10  -4    5.68    1.80
  -7 -10   4    6.19    1.65
  -7  10   4    6.05    1.85
   7  10  -4    6.68    1.69
   6 -10  -4    0.29    0.64
   6  10  -4   -0.19    0.51
   5 -10  -4    3.94    1.19
  -5 -10   4    5.31    1.26
  -5  10   4    6.09    1.43
   5  10  -4    6.78    1.45
  -4 -10   4    0.92    0.62
   4 -10  -4    2.05    0.98
   4  10  -4    0.63    0.64
  -4  10   4    0.61    0.66
   3 -10  -4   43.10    3.36
  -3 -10   4   49.29    3.17
   3  10  -4   45.69    3.10
  -3  10   4   41.03    3.28
   2 -10  -4    6.25    1.38
  -2 -10   4    6.54    1.21
  -2  10   4    5.96    1.34
   2  10  -4    6.68    1.31
  -2  10   4    7.70    1.37
   1 -10  -4   68.69    4.02
   1  10  -4   60.87    3.52
  -1  10   4   67.90    3.88
  -1  10   4   66.92    3.61
   0  10   4    0.31    0.45
   0  10  -4    0.51    0.46
   0  10   4   -0.10    0.21
  -1 -10  -4    3.00    0.79
   1  10   4    4.29    0.91
  -1  10  -4    4.13    1.05
  -1  10  -4    5.70    1.12
   1  10   4    3.63    0.97
  -2 -10  -4   10.93    1.74
   2  10   4   10.88    1.49
   2  10   4   13.33    1.44
  -2  10  -4   12.41    1.61
   3  10   4   41.10    2.69
  -3  10  -4   40.23    3.12
  -4 -10  -4   12.71    2.03
   4  10   4   16.04    1.72
  -4  10  -4   15.64    2.00
  -5 -10  -4    0.39    0.42
  -5  10  -4    0.35    0.66
   5  10   4    0.36    0.50
  -6 -10  -4   12.54    2.20
   6 -10   4   12.05    2.01
   6  10   4   13.07    1.79
  -6  10  -4   13.06    2.51
   7 -10   4    6.35    1.50
  -7 -10  -4    6.51    1.88
   8  10   4    2.00    1.14
   9 -10   4    0.64    1.09
   9  10   4   -0.44    1.20
   8 -11  -4    2.29    1.42
   8  11  -4    2.17    1.21
   7 -11  -4    4.79    1.67
  -7 -11   4    5.03    1.56
  -7  11   4    3.35    1.42
   7  11  -4    4.77    1.56
   6 -11  -4    9.34    2.04
   6  11  -4   10.33    1.93
  -5 -11   4    6.60    1.49
   5 -11  -4    5.71    1.70
   5  11  -4    6.83    1.64
  -5  11   4    5.95    1.50
  -4 -11   4    0.93    0.66
  -4  11   4    2.44    1.07
   4  11  -4    3.77    1.09
  -3 -11   4  108.04    5.52
   3 -11  -4  115.33    6.16
  -3  11   4  128.42    6.32
   3  11  -4  124.68    5.77
  -2 -11   4  197.40    7.69
   2 -11  -4  201.78    8.41
  -2  11   4  177.55    7.67
   2  11  -4  202.74    7.91
  -1  11   4   15.38    1.68
  -1  11   4   13.69    1.72
   1  11  -4   15.34    1.73
   0  11   4   -0.15    0.29
   0  11   4   -0.03    0.31
   0  11  -4    0.47    0.42
  -1 -11  -4    4.55    1.09
  -1  11  -4    3.56    1.06
  -1  11  -4    4.29    1.02
   1  11   4    4.88    1.04
   1  11   4    3.22    0.94
  -2 -11  -4   63.44    4.77
  -2  11  -4   70.43    4.26
   2  11   4   75.91    3.90
   2  11   4   74.03    4.19
  -3 -11  -4   24.35    2.26
   3  11   4   19.89    1.90
  -3  11  -4   21.92    2.34
  -4 -11  -4    5.48    1.33
   4  11   4    4.09    1.02
  -4  11  -4    2.38    0.98
  -5 -11  -4    0.31    0.62
  -5  11  -4    0.99    0.95
   5  11   4   -0.35    0.39
  -6 -11  -4   18.19    2.36
  -6  11  -4   25.03    3.02
   6  11   4   23.24    2.40
  -7 -11  -4    6.96    1.72
   7 -11   4    7.45    1.66
  -7  11  -4    6.54    1.97
   7  11   4    8.91    1.76
   8 -11   4   -0.15    0.75
   8  11   4    0.64    0.93
   8 -12  -4   -0.71    1.05
   8  12  -4   -0.43    1.06
   7 -12  -4    0.60    0.89
  -7 -12   4   -0.63    0.97
   7  12  -4    0.66    0.81
   6 -12  -4    2.81    1.38
  -6 -12   4    6.36    1.70
   6  12  -4    4.80    1.21
  -6  12   4    3.12    1.51
   5 -12  -4    9.19    2.04
  -5 -12   4    5.56    1.38
   5  12  -4    7.95    1.78
   4 -12  -4   21.20    2.58
  -4 -12   4   24.44    2.50
  -4  12   4   26.75    2.81
   4  12  -4   28.84    2.66
   3 -12  -4    3.65    1.24
  -3 -12   4    5.38    1.35
  -3  12   4    3.38    1.23
   3  12  -4    3.76    1.00
   2 -12  -4    3.39    1.16
  -2 -12   4    2.29    0.88
  -2  12   4    1.70    0.76
   2  12  -4    2.20    0.87
  -2  12   4    0.73    0.81
   1  12  -4    5.38    1.25
  -1  12   4    6.66    1.37
  -1  12   4    8.62    1.63
   0  12   4    1.08    0.93
   0  12  -4    2.01    0.79
   0  12   4    1.18    0.60
  -1 -12  -4    3.95    1.00
   1  12   4    7.81    1.36
  -1  12  -4    7.03    1.37
   1  12   4    8.70    1.69
  -1  12  -4    4.46    1.64
  -2 -12  -4    7.04    1.51
   2  12   4    3.45    1.23
   2  12   4    5.78    1.23
  -2  12  -4    4.05    1.10
  -3 -12  -4    3.98    1.13
   3  12   4    2.63    0.89
   3  12   4    5.66    1.36
  -3  12  -4    4.05    1.00
  -4 -12  -4    0.36    0.62
  -4  12  -4    1.16    0.66
   4  12   4    0.33    0.57
  -5 -12  -4    0.64    0.69
  -5  12  -4    0.23    0.90
   5  12   4    0.41    0.55
  -6  12  -4    1.28    1.10
  -7 -12  -4    0.20    1.02
   7  12   4   -0.26    0.59
  -7  12  -4    0.18    0.90
   8  12   4   -0.70    0.95
   8  13  -4    6.37    2.07
   7 -13  -4    2.47    1.30
   7  13  -4    3.77    1.20
  -6 -13   4    4.92    1.47
   6 -13  -4    3.17    1.43
  -6  13   4    4.84    1.58
   6  13  -4    4.96    1.48
   5 -13  -4    4.93    1.55
   5  13  -4    3.67    1.10
  -4 -13   4    3.28    1.12
   4 -13  -4    3.10    1.29
   4  13  -4    4.59    1.33
  -4  13   4    4.45    1.45
  -3 -13   4    0.16    0.56
   3 -13  -4    1.27    0.76
  -3  13   4    0.96    0.73
  -3  13   4    0.30    0.77
   3  13  -4    0.00    0.45
  -2 -13   4    1.22    0.67
   2 -13  -4    1.53    0.81
  -2  13   4    2.02    0.77
  -2  13   4    0.22    0.60
   2  13  -4    0.60    0.60
  -1  13   4   30.95    2.90
   1  13  -4   35.73    2.81
  -1  13   4   30.50    2.63
   0  13   4    6.02    1.30
   0  13  -4    4.12    1.11
   0  13   4    3.34    0.97
   1  13   4   25.40    2.28
   1  13   4   24.14    2.44
  -1  13  -4   24.15    2.31
  -1  13  -4   21.51    2.43
  -2 -13  -4   72.44    4.46
   2  13   4   74.95    4.26
  -2  13  -4   76.35    4.44
   2  13   4   75.62    4.66
  -2  13  -4   74.85    4.80
  -3 -13  -4   11.74    2.06
  -3  13  -4    9.76    1.89
   3  13   4    9.12    1.74
   3  13   4   10.32    1.79
  -4 -13  -4    4.71    1.34
   4  13   4    5.69    1.38
  -4  13  -4    7.06    1.82
  -5 -13  -4    0.93    0.89
  -5  13  -4    4.93    1.51
   5  13   4    3.89    1.22
  -6 -13  -4    4.22    1.60
  -6  13  -4    4.86    1.64
   6  13   4    3.54    1.23
   7  13   4    3.37    1.29
   8  13   4    4.63    1.51
   7 -14  -4    2.02    1.43
   7  14  -4    1.89    1.20
   6 -14  -4    3.53    1.31
  -6 -14   4    5.15    1.57
  -6  14   4    2.95    1.75
   6  14  -4    1.91    0.85
  -5 -14   4    1.65    0.94
   5 -14  -4    0.96    0.91
  -5  14   4    1.23    0.98
   5  14  -4    1.06    0.82
   4 -14  -4    2.46    1.17
  -4 -14   4    3.00    1.15
   4  14  -4    1.65    0.94
   3 -14  -4    4.10    1.46
  -3 -14   4    2.69    1.00
   3  14  -4    3.70    1.16
  -3  14   4    3.39    1.29
  -2  14   4   10.06    1.89
   2  14  -4   11.22    1.98
  -2  14   4   15.32    1.95
   1  14  -4    3.37    1.10
  -1  14   4    3.61    1.05
  -1  14   4    2.47    1.06
   0  14  -4   11.99    2.21
   0  14   4    9.00    1.77
   0  14  -4    8.48    1.58
   0  14   4   10.31    1.78
  -1  14  -4   -0.20    0.58
   1  14   4    0.63    0.46
   1  14   4    0.21    0.74
  -1  14  -4    0.23    0.55
  -2 -14  -4    0.87    0.65
   2  14   4    0.24    0.45
  -2  14  -4    0.28    0.78
  -2  14  -4    0.18    0.59
   2  14   4   -0.32    0.52
  -3 -14  -4    5.46    1.49
   3  14   4    3.67    1.03
  -3  14  -4    7.58    1.69
   3  14   4    4.26    1.31
  -4 -14  -4    5.35    1.42
  -4  14  -4    5.73    1.55
   4  14   4    4.43    1.36
   4  14   4    7.04    1.50
  -5 -14  -4    4.34    1.38
   5  14   4    4.07    1.32
  -5  14  -4    3.48    1.48
  -6 -14  -4    0.81    1.10
   6  14   4   -0.25    0.72
  -6  14  -4   -1.46    0.92
   7  14   4    1.66    1.27
   7 -15  -4    3.65    1.94
   7  15  -4    2.91    1.46
   6 -15  -4   18.93    3.20
   6  15  -4   15.83    2.57
  -5 -15   4    9.61    2.18
   5 -15  -4   19.66    3.22
  -5  15   4   13.88    2.53
   5  15  -4   12.06    2.22
   4 -15  -4    0.72    0.87
   4  15  -4    0.45    0.72
  -4  15   4    4.11    1.44
  -3 -15   4    3.59    1.25
   3  15  -4    4.83    1.38
  -3  15   4    2.58    1.00
  -2  15   4   33.20    3.34
   2  15  -4   30.61    2.89
  -2  15   4   29.06    3.80
  -1  15   4   17.54    2.36
  -1  15   4   16.89    2.15
   0  15  -4    3.04    0.96
   0  15   4    6.76    1.61
   0  15   4    5.85    1.42
   0  15  -4    5.68    1.75
  -1  15  -4   13.99    2.52
   1  15   4   15.54    2.00
  -1  15  -4   17.65    2.27
   1  15   4   18.21    2.37
  -2 -15  -4   17.05    2.24
   2  15   4   14.78    2.52
   2  15   4   19.81    2.18
  -2  15  -4   16.31    2.71
  -2  15  -4   12.85    2.50
  -3 -15  -4   20.44    2.50
   3  15   4   15.27    2.51
   3  15   4   15.79    2.51
  -3  15  -4   21.33    2.74
  -4 -15  -4    5.49    2.47
  -4  15  -4    7.24    1.98
   4  15   4    4.79    1.31
   4  15   4    3.46    1.53
  -5 -15  -4   -1.03    0.89
   5  15   4    0.09    0.57
  -5  15  -4   -0.61    0.91
   6  15   4    8.19    1.78
   7  15   4   10.87    2.17
   7 -16  -4    2.88    1.71
   7  16  -4    0.42    1.23
   6 -16  -4    0.03    0.95
   6  16  -4    1.01    0.94
   5 -16  -4    1.87    1.28
  -5 -16   4    0.35    1.07
   5  16  -4    0.73    0.98
   4 -16  -4   -0.36    0.71
  -4  16   4    2.17    1.09
  -4  16   4    1.88    1.40
   3  16  -4    1.10    0.69
  -3  16   4   -0.03    0.62
  -3  16   4   -0.11    0.76
  -2  16   4    0.21    0.53
   2  16  -4   -0.47    0.49
  -1  16   4    9.35    1.91
  -1  16   4   10.46    2.18
   1  16  -4   11.22    2.05
   0  16  -4    2.06    0.84
   0  16  -4    1.25    0.68
   0  16   4    1.67    0.86
   0  16   4    0.40    0.58
   1  16   4    4.38    1.37
   1  16   4    4.04    1.42
  -1  16  -4    4.36    1.18
  -1  16  -4    3.82    1.18
  -2 -16  -4    0.14    0.54
   2  16   4    0.53    0.97
  -2  16  -4   -0.20    0.66
   2  16   4    1.97    0.87
  -2  16  -4    0.87    0.67
  -3 -16  -4   16.12    4.30
  -3  16  -4   10.76    2.28
   3  16   4   11.32    2.03
  -3  16  -4   12.60    2.25
  -4 -16  -4    2.25    1.20
   4  16   4    4.27    1.38
  -4  16  -4    2.24    1.40
   5  16   4    0.60    1.00
  -5  16  -4    3.00    1.59
   5  16   4    1.66    0.92
   6  16   4    1.42    1.13
   7  16   4   -0.39    1.11
   6  17  -4   -0.09    0.91
   5 -17  -4    1.46    1.34
   5  17  -4    0.37    0.92
  -5  17   4    1.18    0.94
  -4 -17   4    3.91    1.50
  -4  17   4    3.88    1.90
   4  17  -4    6.49    1.65
  -4  17   4    4.94    1.48
   3  17  -4    3.69    1.30
  -3  17   4    5.41    1.87
  -3  17   4    4.24    1.40
  -2  17   4    0.48    1.04
   2  17  -4    1.92    1.01
  -2  17   4    1.83    0.86
   1  17  -4   24.49    3.17
  -1  17   4   20.50    2.48
   1  17  -4   20.70    2.53
   0  17  -4    1.96    0.94
   0  17  -4    2.03    1.22
   0  17   4    2.70    1.16
   1  17   4   45.84    3.61
  -1  17  -4   45.58    3.81
  -1  17  -4   42.60    4.22
  -2  17  -4   12.44    2.31
   2  17   4   18.46    2.25
  -3 -17  -4    2.04    1.14
   3  17   4    3.20    1.23
  -3  17  -4   -0.10    1.04
  -3  17  -4    3.04    1.19
   3  17   4    0.50    1.13
   4  17   4    7.17    1.96
  -4  17  -4    5.83    1.98
   4  17   4    8.85    2.04
   5  17   4    4.92    1.84
   5  17   4    5.40    1.60
   6  17   4    0.87    0.99
  -5  18   4    2.37    1.44
  -4 -18   4   36.50    4.35
  -4  18   4   35.06    3.54
   4  18  -4   28.10    3.29
  -3  18   4    0.58    1.14
  -3  18   4    0.83    0.74
   3  18  -4    1.20    0.70
   2  18  -4   11.93    2.41
  -2  18   4    9.02    2.21
  -2  18   4    8.86    1.85
   1  18  -4    2.06    1.31
  -1  18   4    0.26    0.57
   1  18  -4   -0.12    0.64
  -1  18   4    1.94    1.29
   0  18   4    0.11    0.70
   0  18  -4    0.29    0.66
   0  18  -4    1.10    0.95
   0  18   4    1.75    1.46
   1  18   4   -0.28    0.65
  -1  18  -4    0.85    0.86
   1  18   4    0.36    1.99
  -1  18  -4    1.12    1.07
  -2  18  -4    2.48    1.40
   2  18   4    6.75    1.86
  -2  18  -4    7.32    1.79
   2  18   4    8.60    1.77
   3  18   4    5.03    1.55
  -3  18  -4    3.95    1.85
  -3  18  -4    5.97    1.62
   3  18   4    4.96    1.68
   4  18   4    1.29    0.83
  -4  18  -4    0.89    0.98
   4  18   4    0.66    1.45
   5  18   4   24.04    2.88
  -5  19   4   -0.89    0.86
   5  19  -4    1.55    1.19
  -4  19   4    0.37    1.12
  -3  19   4   11.28    2.36
   3  19  -4    9.87    2.15
   2  19  -4   -0.23    0.72
  -2  19   4   -0.08    0.99
   1  19  -4    0.81    0.77
  -1  19   4   -0.34    0.83
  -1  19   4   -0.09    1.11
   0  19  -4    0.02    0.77
   0  19  -4    0.16    1.12
   0  19   4    1.99    1.28
   1  19   4    0.09    1.04
   1  19   4    0.44    0.90
  -1  19  -4    0.60    1.19
  -1  19  -4   -0.38    0.70
   2  19   4    3.16    1.36
  -2  19  -4    1.74    1.17
   2  19   4    3.02    1.48
   3  19   4    0.90    1.46
  -3  19  -4    3.13    1.22
   3  19   4    1.34    1.07
   4  19   4    1.15    1.20
  -4  19  -4    1.94    1.19
   5  19   4   -0.17    0.98
  -5  19  -4   -0.37    1.08
  -4  20   4    0.39    0.99
   4  20  -4    1.31    1.02
  -3  20   4    3.44    1.48
   3  20  -4    4.11    1.63
  -2  20   4    2.98    1.24
   2  20  -4    3.13    1.48
  -1  20   4    7.37    1.82
   1  20  -4    6.09    1.68
   0  20   4   10.41    2.25
   0  20  -4    7.38    1.79
   1  20   4    7.57    1.87
  -1  20  -4    4.00    1.62
   2  20   4    3.72    1.42
  -2  20  -4    1.11    1.11
   3  20   4    0.07    0.94
   4  20   4    0.92    1.31
  -4  20  -4    3.99    1.59
  -3  21   4    8.63    2.03
   3  21  -4    3.89    1.65
  -2  21   4    0.74    1.41
   2  21  -4    0.10    1.00
   1  21  -4    9.00    2.00
  -1  21   4    7.19    1.95
   0  21  -4    1.41    0.98
   0  21   4   -1.00    0.74
   1  21   4    3.01    1.25
  -1  21  -4   -0.72    0.79
   2  21   4    5.93    1.75
  -2  21  -4    7.90    1.99
   3  21   4   -1.44    1.47
  -3  21  -4   -1.46    1.17
   0  22  -4    1.50    1.13
   0  22   4    0.88    1.14
  10   0  -5   -0.66    1.10
   9   0  -5    0.10    1.09
  -8   0   5    0.36    0.79
  -7   0   5    0.05    0.56
   7   0  -5   -0.64    0.68
  -6   0   5    0.48    0.57
   6   0  -5   -0.51    0.34
   5   0  -5   -0.05    0.40
  -5   0   5    0.16    0.41
  -4   0   5    0.03    0.21
   4   0  -5   -0.05    0.26
   3   0  -5    0.29    0.27
  -3   0   5   -0.08    0.22
   2   0  -5    0.11    0.22
  -2   0   5    0.08    0.15
   1   0  -5   -0.04    0.08
  -1   0   5    0.01    0.07
  -2   0  -5   -0.04    0.10
  -3   0  -5   -0.10    0.17
   4   0   5   -0.07    0.22
  -4   0  -5    0.32    0.34
  -5   0  -5    0.74    0.48
   5   0   5   -0.45    0.27
   6   0   5    0.01    0.41
   7   0   5    0.35    0.62
  -7   0  -5   -0.07    0.48
  -8   0  -5    0.38    0.79
   8   0   5    0.29    0.64
   9   0   5    1.46    0.96
  -9   0  -5   -0.37    0.86
  10   0   5   -0.11    1.06
  10  -1  -5    5.06    1.85
  10   1  -5    2.91    1.55
   9  -1  -5   11.22    2.40
   9   1  -5    6.89    1.86
   8  -1  -5   19.11    3.18
  -8  -1   5   23.82    3.08
  -8   1   5   25.03    3.35
   8   1  -5   22.95    2.91
   7  -1  -5   -0.20    0.57
  -7  -1   5    1.86    0.87
  -7   1   5   -0.56    0.48
   7   1  -5    0.83    0.76
  -6  -1   5    0.62    0.67
   6  -1  -5    1.22    0.75
  -6   1   5    1.22    0.63
   6   1  -5    1.00    0.71
   5  -1  -5   -0.11    0.27
  -5  -1   5    0.41    0.36
  -5   1   5    0.16    0.37
   5   1  -5    0.32    0.45
  -4  -1   5  114.60    4.83
   4  -1  -5  119.08    5.32
   4   1  -5  108.04    5.04
  -4   1   5  109.48    4.84
   3  -1  -5   78.27    3.74
  -3  -1   5   81.47    3.45
   3   1  -5   80.43    3.65
  -3   1   5   74.81    3.44
  -2  -1   5  135.94    4.63
   2  -1  -5  133.47    4.97
   2   1  -5  142.75    4.91
  -2   1   5  133.90    4.71
   1  -1  -5  127.30    4.19
  -1  -1   5  128.91    3.80
  -1   1   5  118.28    3.86
   1   1  -5  125.99    4.04
  -1  -1  -5    0.84    2.46
  -1   1  -5    1.07    1.74
   1   1   5    0.11    1.39
  -2  -1  -5   55.96    2.20
  -2   1  -5   60.15    2.22
  -3  -1  -5  100.05    3.83
  -3   1  -5  100.09    3.88
   3   1   5   94.94    3.31
   4  -1   5    0.56    0.33
  -4  -1  -5    0.91    0.43
  -4   1  -5    0.90    0.45
   4   1   5    0.89    0.38
  -5  -1  -5  117.08    5.14
   5  -1   5  114.64    4.73
  -5   1  -5  110.20    5.14
   6  -1   5   45.24    2.92
   6   1   5   47.64    2.99
  -7  -1  -5    7.52    1.58
   7  -1   5    8.01    1.42
   7   1   5    7.41    1.48
  -7   1  -5    6.53    1.46
  -8  -1  -5    7.61    1.74
   8  -1   5    4.59    1.34
  -8   1  -5    2.77    0.96
   8   1   5    6.78    1.47
  -9  -1  -5    1.51    1.05
   9  -1   5    3.58    1.25
  -9   1  -5    2.81    1.36
   9   1   5    3.88    1.44
  10  -1   5    2.94    1.49
  10   1   5    5.34    1.51
  10  -2  -5    4.23    2.01
  10   2  -5    1.41    1.47
   9  -2  -5    0.70    0.97
   9   2  -5    0.38    1.01
   8  -2  -5   -1.10    0.60
  -8  -2   5   -0.35    0.90
  -8   2   5    2.01    1.67
   8   2  -5    0.50    0.79
  -7  -2   5    0.48    0.47
   7  -2  -5    0.05    0.63
   7   2  -5    0.86    0.69
  -7   2   5    0.95    0.65
  -6  -2   5   55.50    3.54
   6  -2  -5   48.73    3.74
   6   2  -5   44.56    3.50
  -6   2   5   57.73    3.69
  -5  -2   5    0.16    0.37
   5  -2  -5    0.15    0.44
  -5   2   5    0.38    0.50
   5   2  -5    0.88    0.56
  -4  -2   5    4.40    0.90
   4  -2  -5    3.77    0.88
   4   2  -5    4.52    0.99
  -4   2   5    3.09    0.78
  -3  -2   5  168.75    5.94
   3  -2  -5  168.28    6.44
   3   2  -5  161.26    6.15
  -3   2   5  168.19    6.08
   2  -2  -5    7.07    0.86
  -2  -2   5    8.31    0.77
   2   2  -5    8.91    0.87
  -2   2   5    8.97    0.86
  -1  -2   5   52.07    1.95
   1  -2  -5   53.31    2.36
   1   2  -5   54.14    2.15
  -1   2   5   57.79    2.14
   0  -2  -5   26.82    1.17
   0  -2  -5   24.83    1.21
  -1  -2  -5  343.04    9.69
  -1  -2  -5  348.28    9.82
  -2  -2  -5    0.33    0.25
  -2   2  -5    0.27    0.18
  -3  -2  -5    0.61    0.32
   3   2   5    1.01    0.30
  -3   2  -5    0.36    0.25
   4  -2   5    2.27    0.52
  -4  -2  -5    1.31    0.49
  -4   2  -5    2.04    0.61
   4   2   5    2.17    0.55
   5  -2   5    0.08    0.30
  -5  -2  -5   -0.02    0.29
   5   2   5    0.07    0.34
  -5   2  -5    0.14    0.42
   6  -2   5    1.17    0.62
  -6  -2  -5    0.27    0.44
   6   2   5    1.06    0.66
   7  -2   5    2.17    0.79
  -7  -2  -5   -0.34    0.51
   7   2   5    1.22    0.68
  -7   2  -5    1.55    0.65
   8  -2   5    0.78    0.66
  -8  -2  -5   -0.20    0.62
   8   2   5    0.98    0.70
  -8   2  -5   -1.18    0.60
  -9  -2  -5    2.31    1.27
   9  -2   5    4.01    1.15
   9   2   5    1.73    1.11
  -9   2  -5   -0.34    1.14
  10  -2   5    2.81    1.31
  10   2   5   -0.21    1.21
  10  -3  -5   -0.37    1.28
  10   3  -5    1.20    1.58
   9  -3  -5    7.78    2.15
   9   3  -5    7.64    2.05
   8  -3  -5    7.12    1.93
  -8   3   5    6.60    2.02
   8   3  -5    8.82    1.89
   7  -3  -5   12.44    2.22
  -7  -3   5   18.87    2.24
  -7   3   5   15.17    2.08
   7   3  -5   13.09    2.29
  -6  -3   5   17.75    1.95
   6  -3  -5   17.44    2.21
  -6   3   5   18.63    2.12
   6   3  -5   19.27    2.27
  -5  -3   5    2.57    0.82
   5  -3  -5    3.07    1.00
  -5   3   5    1.78    0.77
   5   3  -5    1.71    0.74
   4  -3  -5   31.11    2.47
  -4  -3   5   30.41    2.12
  -4   3   5   32.19    2.32
   4   3  -5   29.98    2.29
  -3  -3   5  233.91    7.70
   3  -3  -5  231.08    8.31
  -3   3   5  217.52    7.85
   3   3  -5  228.57    7.94
   2  -3  -5   43.31    2.45
  -2  -3   5   42.98    2.10
  -2   3   5   43.68    2.26
   2   3  -5   43.33    2.21
   1  -3  -5   74.44    3.09
  -1  -3   5   69.99    2.57
   1   3  -5   71.94    2.77
  -1   3   5   71.02    2.79
   0  -3  -5  959.55   27.20
   0   3   5  991.08   26.76
   0   3   5 1000.00   26.68
  -1  -3  -5   65.58    2.54
  -1  -3  -5   60.71    2.46
  -2  -3  -5    0.36    0.23
   2   3   5    0.17    0.14
   2   3   5    0.24    0.15
  -2   3  -5    0.83    0.41
  -3  -3  -5   95.03    3.86
   3   3   5   96.71    3.61
  -3   3  -5  102.03    4.08
   4  -3   5    6.42    0.82
  -4  -3  -5    4.97    0.93
  -4   3  -5    7.96    1.09
   4   3   5    7.45    0.93
  -5  -3  -5   11.03    1.40
  -5   3  -5   11.88    1.52
   5   3   5   12.05    1.36
   6  -3   5   70.63    3.76
  -6  -3  -5   68.12    4.05
  -6   3  -5   72.70    4.41
   6   3   5   72.20    3.87
  -7  -3  -5   36.39    3.11
   7  -3   5   31.97    2.63
   7   3   5   39.83    2.97
  -7   3  -5   32.74    3.05
   8  -3   5    2.68    1.00
  -8  -3  -5    0.29    0.96
  -8   3  -5   -0.67    0.70
   8   3   5    0.76    0.79
  -9  -3  -5    8.84    2.36
   9  -3   5    7.94    1.79
  -9   3  -5    7.93    1.95
   9   3   5   10.22    2.00
  10  -3   5    8.72    1.93
  10   3   5    6.40    1.79
  10  -4  -5    6.67    2.23
  10   4  -5    3.50    1.81
   9  -4  -5    8.22    2.17
   9   4  -5    7.63    2.29
   8  -4  -5    3.52    1.38
  -8  -4   5    1.23    1.01
  -8   4   5    2.25    1.28
   8   4  -5    0.23    0.79
  -7  -4   5    5.36    1.43
   7  -4  -5    8.44    1.93
  -7   4   5    7.18    1.67
   7   4  -5    4.86    1.45
   6  -4  -5   29.63    2.95
  -6  -4   5   30.45    2.55
   6   4  -5   27.46    2.67
  -6   4   5   28.40    2.64
  -5  -4   5    0.87    0.48
   5  -4  -5    0.80    0.61
   5   4  -5    3.86    1.01
  -4  -4   5    0.46    0.38
   4  -4  -5    1.14    0.61
  -4   4   5    0.07    0.46
   4   4  -5    1.14    0.50
   3  -4  -5   58.33    3.30
  -3  -4   5   55.00    2.81
  -3   4   5   53.12    2.96
   3   4  -5   53.01    2.91
   2  -4  -5   41.64    2.64
  -2  -4   5   42.13    2.14
   2   4  -5   40.28    2.21
  -2   4   5   43.31    2.36
   1  -4  -5  119.52    4.59
  -1  -4   5  115.21    3.96
  -1   4   5  115.32    4.15
   1   4  -5  115.30    4.13
  -1   4   5  117.24    4.28
   0  -4  -5   37.23    1.82
   0  -4  -5   36.90    1.95
   0   4  -5   35.65    1.65
   0   4   5   33.07    1.81
   0   4   5   33.72    1.58
  -1  -4  -5  559.16   15.55
   1   4   5  573.27   15.36
   1   4   5  495.51   15.08
  -2  -4  -5   79.39    3.21
   2   4   5   83.71    3.11
  -2   4  -5   80.37    3.25
   2   4   5   80.74    2.97
  -3  -4  -5    5.42    0.90
  -3   4  -5    4.29    0.84
   3   4   5    5.01    0.65
   4  -4   5    0.31    0.32
  -4  -4  -5    0.95    0.44
   4   4   5    0.41    0.35
  -4   4  -5    0.23    0.32
   5  -4   5   30.46    2.25
  -5  -4  -5   30.04    2.35
   5   4   5   30.85    2.20
  -5   4  -5   29.86    2.47
   6  -4   5   75.36    3.92
  -6  -4  -5   75.57    4.30
   6   4   5   77.21    4.09
  -6   4  -5   71.52    4.44
  -7  -4  -5   15.83    2.07
   7  -4   5   14.26    1.82
   7   4   5   16.67    2.01
  -7   4  -5   14.81    2.36
   8  -4   5    0.39    0.93
  -8  -4  -5    1.81    1.02
   8   4   5    0.79    0.85
  -8   4  -5    2.05    1.10
   9  -4   5    0.41    0.96
   9   4   5    0.76    0.91
  -9   4  -5    1.56    1.67
   9  -5  -5    6.00    2.07
   9   5  -5    3.33    1.49
  -8  -5   5   18.07    2.27
   8  -5  -5   15.08    2.92
   8   5  -5   16.35    2.80
  -8   5   5    9.70    2.04
   7  -5  -5   17.79    2.93
  -7  -5   5   20.14    2.25
   7   5  -5   22.66    2.63
  -7   5   5   17.32    2.97
   6  -5  -5    6.83    1.65
  -6  -5   5    5.14    1.23
  -6   5   5    3.82    1.14
   6   5  -5    5.65    1.42
  -5  -5   5    0.16    0.47
   5   5  -5    0.70    0.58
  -5   5   5   -0.50    0.39
  -4  -5   5    0.58    0.47
   4  -5  -5    0.42    0.41
  -4   5   5    1.97    0.66
   4   5  -5    0.17    0.31
   3  -5  -5  119.33    5.52
  -3  -5   5  129.77    5.03
  -3   5   5  126.39    5.32
   3   5  -5  118.18    5.04
  -2  -5   5   16.98    1.31
   2  -5  -5   16.94    1.62
  -2   5   5   15.90    1.43
   2   5  -5   17.74    1.40
  -1  -5   5   32.46    1.70
   1  -5  -5   31.95    2.08
  -1   5   5   33.58    1.97
   1   5  -5   32.79    1.84
  -1   5   5   32.00    1.83
   0  -5  -5  735.18   20.82
   0  -5  -5  700.87   20.53
   0   5  -5  727.74   20.31
   0   5   5  704.91   20.21
   0   5   5  723.54   20.47
  -1  -5  -5   16.27    1.20
   1   5   5   15.26    1.02
   1   5   5   14.70    1.13
  -2  -5  -5  222.61    7.46
  -2   5  -5  228.26    7.56
   2   5   5  228.93    7.17
   2   5   5  227.92    7.36
  -3  -5  -5    0.54    0.31
  -3   5  -5    0.94    0.47
   3   5   5    0.67    0.29
   4  -5   5    6.34    0.86
  -4  -5  -5    6.13    1.10
  -4   5  -5    5.18    1.10
   4   5   5    4.35    0.86
   5  -5   5   98.90    4.33
  -5  -5  -5   95.73    4.67
   5   5   5   88.12    4.31
  -5   5  -5   96.33    4.93
  -6  -5  -5   25.21    2.34
   6  -5   5   20.62    1.97
  -6   5  -5   26.63    2.59
   6   5   5   23.04    2.14
  -7  -5  -5   32.91    2.95
   7  -5   5   32.64    2.68
  -7   5  -5   28.34    2.88
   7   5   5   34.53    2.83
   8  -5   5    1.68    0.83
   8   5   5    0.19    0.70
  -8   5  -5   -0.25    0.84
   9  -5   5    1.38    0.96
   9  -6  -5   12.30    2.96
   9   6  -5   22.95    3.01
  -8  -6   5    4.68    1.28
   8  -6  -5    7.67    2.21
  -8   6   5    5.84    1.82
   8   6  -5    7.39    1.97
   7  -6  -5    1.73    0.95
   7   6  -5    1.97    1.09
   6  -6  -5    1.24    0.76
  -6  -6   5    2.30    0.93
  -6   6   5    1.47    0.89
   6   6  -5    0.87    0.69
  -5  -6   5   27.05    2.37
   5  -6  -5   34.89    3.04
   5   6  -5   31.00    2.67
  -5   6   5   33.49    2.80
   4  -6  -5   24.76    2.41
  -4  -6   5   24.49    2.07
  -4   6   5   27.20    2.36
   4   6  -5   27.42    2.25
   3  -6  -5   31.70    2.54
  -3  -6   5   35.50    2.26
   3   6  -5   30.28    2.18
  -3   6   5   34.17    2.44
  -2  -6   5   -0.06    0.18
   2  -6  -5   -0.22    0.25
   2   6  -5    0.12    0.22
  -2   6   5    0.26    0.31
   1  -6  -5  181.77    6.77
  -1  -6   5  172.87    6.01
   1   6  -5  174.23    6.40
  -1   6   5  179.74    6.47
  -1   6   5  184.74    6.29
   0  -6  -5   25.48    1.72
   0  -6  -5   26.32    1.99
   0   6   5   24.98    1.72
   0   6  -5   26.76    1.66
   0   6   5   28.37    1.66
  -1  -6  -5   21.64    1.55
   1   6   5   20.34    1.34
   1   6   5   20.06    1.48
  -2  -6  -5    0.37    0.29
   2   6   5    0.20    0.25
  -2   6  -5    0.15    0.27
   2   6   5    0.09    0.21
  -3  -6  -5    0.53    0.36
   3   6   5    0.84    0.35
  -3   6  -5    0.03    0.31
  -4  -6  -5    0.34    0.33
  -4   6  -5    1.10    0.64
   4   6   5    1.41    0.51
   5  -6   5    1.34    0.53
  -5  -6  -5    1.23    0.74
   5   6   5    0.61    0.47
  -5   6  -5    1.14    0.70
   6  -6   5   11.45    1.50
  -6  -6  -5   11.56    1.86
  -6   6  -5   13.12    2.20
   6   6   5   10.01    1.37
  -7  -6  -5    4.24    1.32
   7  -6   5    3.90    1.04
  -7   6  -5    2.12    0.92
   7   6   5    2.61    0.96
   8  -6   5   21.38    2.33
  -8  -6  -5   20.37    2.65
   8   6   5   24.43    2.67
   9  -6   5    0.66    0.97
   9   6   5    1.91    1.19
   9  -7  -5    1.43    1.18
   9   7  -5    1.07    1.30
   8  -7  -5    6.92    1.94
  -8  -7   5    6.14    1.70
   8   7  -5    5.80    1.75
  -8   7   5   10.54    2.29
   7  -7  -5    1.43    0.87
   7   7  -5    3.41    1.33
   6  -7  -5    9.14    2.23
  -6  -7   5   11.16    1.89
  -6   7   5   10.31    1.93
   6   7  -5    6.22    2.02
  -5  -7   5   61.45    3.78
   5  -7  -5   62.35    4.36
  -5   7   5   61.49    4.08
   5   7  -5   61.96    3.97
   4  -7  -5   27.00    2.59
  -4  -7   5   25.73    2.11
  -4   7   5   25.40    2.38
   4   7  -5   28.18    2.32
   3  -7  -5   62.48    3.80
  -3  -7   5   60.73    3.25
   3   7  -5   52.95    3.17
  -3   7   5   63.77    3.61
   2  -7  -5   70.95    3.87
  -2  -7   5   65.49    3.27
   2   7  -5   69.22    3.44
  -2   7   5   69.13    3.61
   1  -7  -5   31.19    2.31
   1   7  -5   33.91    2.09
  -1   7   5   33.33    2.10
  -1   7   5   34.34    2.27
   0  -7  -5   18.03    1.61
   0   7   5   15.18    1.39
   0   7   5   16.77    1.37
  -1  -7  -5  163.28    6.25
   1   7   5  171.54    5.95
   1   7   5  178.29    6.33
  -2  -7  -5   44.70    2.58
   2   7   5   43.14    2.52
  -2   7  -5   49.21    2.79
  -3  -7  -5  103.73    4.64
   3   7   5  110.21    4.42
  -3   7  -5   99.85    4.76
  -4  -7  -5   24.17    2.08
   4   7   5   25.12    1.93
  -4   7  -5   24.60    2.24
   5  -7   5    1.91    0.71
  -5  -7  -5    1.40    0.65
  -5   7  -5    1.74    0.84
   5   7   5    0.94    0.64
   6  -7   5    5.48    1.18
  -6  -7  -5    5.16    1.21
   6   7   5    6.57    1.35
  -6   7  -5    5.38    1.45
   7  -7   5    0.36    0.73
  -7  -7  -5    0.86    0.72
  -7   7  -5   -0.78    0.60
   7   7   5    0.07    0.61
   8  -7   5   -0.28    0.75
  -8  -7  -5    0.57    0.92
   8   7   5    0.00    0.90
  -8   7  -5    1.50    0.92
   9  -7   5    6.52    1.62
   9   7   5    7.18    1.84
   9  -8  -5   16.44    3.30
  -8  -8   5    0.61    1.05
   8  -8  -5    0.39    1.00
   8   8  -5    1.17    0.90
  -8   8   5    0.95    1.23
   7  -8  -5    8.45    2.02
   7   8  -5   10.33    2.17
  -7   8   5    8.67    1.85
  -6  -8   5   34.75    3.02
   6  -8  -5   30.27    3.25
   6   8  -5   30.33    2.92
  -6   8   5   34.58    3.23
   5  -8  -5    9.43    1.96
  -5  -8   5   12.18    1.61
  -5   8   5   11.39    1.93
   5   8  -5   15.43    1.84
  -4  -8   5    9.27    1.52
   4  -8  -5    7.92    1.64
  -4   8   5    7.31    1.50
   4   8  -5   10.33    1.42
  -3  -8   5   27.13    2.14
   3  -8  -5   25.43    2.42
  -3   8   5   26.84    2.33
   3   8  -5   23.27    2.04
  -2  -8   5    1.92    0.57
   2  -8  -5    0.81    0.47
  -2   8   5    1.62    0.57
   2   8  -5    0.68    0.46
   1  -8  -5  131.47    5.65
  -1   8   5  122.45    5.08
  -1   8   5  124.36    5.36
   1   8  -5  122.32    5.09
   0  -8  -5    6.78    1.17
   0   8   5    9.55    1.08
   0   8  -5    8.92    1.04
   0   8   5    9.71    1.19
  -1  -8  -5  165.17    6.35
   1   8   5  168.22    6.37
   1   8   5  162.71    5.99
  -2  -8  -5   -0.13    0.27
   2   8   5    0.11    0.29
  -2   8  -5   -0.58    0.26
   2   8   5   -0.19    0.22
  -3  -8  -5  251.45    8.90
  -3   8  -5  227.03    8.95
   3   8   5  253.16    8.46
  -4  -8  -5  140.29    6.11
  -4   8  -5  134.03    6.34
   4   8   5  139.57    5.72
  -5  -8  -5    2.41    0.78
  -5   8  -5    1.72    0.71
   5   8   5    0.79    0.59
   6  -8   5   20.79    2.06
  -6  -8  -5   24.52    2.43
   6   8   5   21.55    2.18
  -6   8  -5   22.62    2.49
  -7  -8  -5   -0.30    0.72
   7  -8   5   -0.66    0.61
  -7   8  -5    2.47    1.05
   7   8   5    1.82    0.86
  -8  -8  -5   -0.37    0.94
   8  -8   5   -0.55    0.65
  -8   8  -5    3.59    1.25
   8   8   5    1.38    0.91
   9  -8   5    3.06    1.22
   9   8   5    3.57    1.51
   9  -9  -5    1.42    1.49
   9   9  -5    2.28    1.40
   8  -9  -5    3.02    1.66
   8   9  -5    1.80    1.23
   7  -9  -5   13.93    2.54
  -7  -9   5   18.65    3.75
   7   9  -5   13.59    2.38
  -7   9   5   21.20    2.89
  -6  -9   5    2.03    0.75
   6  -9  -5    0.29    0.57
   6   9  -5    2.33    1.09
  -6   9   5    0.29    0.70
  -5  -9   5   25.99    2.48
   5  -9  -5   23.26    2.70
   5   9  -5   26.01    2.50
  -5   9   5   24.98    2.63
  -4  -9   5    9.70    1.66
   4  -9  -5    6.17    1.51
   4   9  -5    8.98    1.62
  -4   9   5    8.56    1.71
   3  -9  -5   72.74    4.51
  -3  -9   5   73.39    3.90
  -3   9   5   67.48    4.12
   3   9  -5   78.87    4.07
  -2  -9   5   15.47    1.55
   2  -9  -5   14.31    1.72
   2   9  -5   17.84    1.72
  -2   9   5   14.64    1.70
   1  -9  -5   26.46    2.28
  -1   9   5   27.44    2.25
  -1   9   5   26.05    2.03
   1   9  -5   26.12    2.04
   0   9   5   53.61    2.94
   0   9   5   56.24    3.23
   0   9  -5   49.68    2.95
  -1  -9  -5    3.84    0.87
   1   9   5    2.59    0.77
   1   9   5    3.29    0.78
  -2  -9  -5   38.53    2.67
  -2   9  -5   37.33    2.74
   2   9   5   39.36    2.67
   2   9   5   44.38    2.53
  -3  -9  -5   14.23    1.63
  -3   9  -5   12.14    1.68
   3   9   5   16.51    1.71
   3   9   5   12.48    1.39
  -4  -9  -5   49.52    3.27
  -4   9  -5   47.13    3.47
   4   9   5   44.88    2.90
  -5  -9  -5   26.35    2.52
   5   9   5   35.54    2.61
  -5   9  -5   29.80    2.91
  -6  -9  -5    6.14    1.49
  -6   9  -5    1.15    0.94
   6   9   5    2.39    0.88
   7  -9   5    4.03    1.18
  -7  -9  -5    5.93    1.51
   7   9   5    2.00    1.01
  -7   9  -5    5.64    1.56
   8  -9   5    1.38    0.85
   8   9   5    0.52    0.93
  -8   9  -5    1.59    1.29
   9   9   5    0.96    1.15
   9 -10  -5    3.91    1.91
   9  10  -5    2.21    1.62
   8 -10  -5   -0.69    0.83
   8  10  -5    1.45    0.99
   7 -10  -5    1.54    1.14
  -7 -10   5    2.06    1.05
  -7  10   5    0.68    0.89
   7  10  -5    1.70    1.10
   6 -10  -5    2.54    1.07
   6  10  -5    0.06    0.54
   5 -10  -5   12.52    3.59
  -5 -10   5    9.08    1.59
  -5  10   5    8.65    1.76
   5  10  -5    5.63    1.67
   4 -10  -5   67.56    4.64
  -4 -10   5   70.28    4.20
   4  10  -5   71.43    4.27
  -4  10   5   78.43    4.71
  -3 -10   5    4.19    1.13
   3 -10  -5    4.17    1.28
  -3  10   5    5.79    1.23
   3  10  -5    5.03    1.16
   2 -10  -5   93.09    5.00
  -2 -10   5   91.89    4.36
   2  10  -5   89.88    4.54
  -2  10   5   82.75    4.40
  -2  10   5   87.27    4.75
   1 -10  -5  117.97    5.77
  -1  10   5  118.08    5.60
  -1  10   5  129.17    5.47
   1  10  -5  118.82    5.35
   0  10   5   82.98    4.24
   0  10  -5   73.86    3.92
   0  10   5   74.47    3.82
  -1 -10  -5   26.88    2.24
  -1  10  -5   29.99    2.24
   1  10   5   25.69    2.04
   1  10   5   27.31    2.25
  -2 -10  -5  111.54    5.18
  -2  10  -5  100.82    5.14
   2  10   5   94.67    4.86
   2  10   5  106.10    4.67
  -3 -10  -5   21.92    2.64
   3  10   5   24.08    2.20
  -3  10  -5   23.64    2.36
   3  10   5   22.74    1.97
  -4 -10  -5   -0.05    0.51
   4  10   5    0.41    0.55
  -4  10  -5   -0.18    0.42
  -5 -10  -5    1.22    0.74
  -5  10  -5    1.39    0.95
   5  10   5    2.58    0.86
  -6 -10  -5    2.24    0.94
  -6  10  -5    2.00    1.10
   6  10   5    0.67    0.71
  -7 -10  -5    1.27    0.76
  -7  10  -5   -2.66    1.22
   7  10   5    0.28    0.71
   8 -10   5   11.07    1.98
   8  10   5   12.08    2.11
   9 -10   5    7.92    1.88
   9  10   5    7.07    1.87
   8 -11  -5    1.80    1.32
   8  11  -5   -0.56    0.95
  -7 -11   5    1.54    0.99
   7 -11  -5    0.13    0.75
   7  11  -5   -0.79    0.67
  -7  11   5    1.57    1.08
   6 -11  -5    4.05    1.37
   6  11  -5    6.07    1.64
  -6  11   5    2.15    1.24
   5 -11  -5   11.57    2.40
  -5 -11   5    8.31    1.67
  -5  11   5   14.16    2.35
   5  11  -5   11.44    2.02
   4 -11  -5   16.65    2.28
  -4 -11   5   16.15    2.03
   4  11  -5   15.84    1.97
  -4  11   5   17.71    2.19
  -3 -11   5   17.57    1.93
   3 -11  -5   17.82    2.29
   3  11  -5   18.91    2.02
  -3  11   5   17.77    2.17
   2 -11  -5   53.59    3.82
  -2 -11   5   51.74    3.25
   2  11  -5   55.27    3.48
  -2  11   5   50.42    3.31
   1 -11  -5   10.50    1.81
  -1  11   5   12.09    1.97
  -1  11   5    9.90    1.36
   1  11  -5   10.13    1.38
   0  11   5   55.47    3.55
   0  11  -5   57.59    3.47
   0  11   5   58.57    3.38
  -1 -11  -5    1.82    0.76
   1  11   5    2.21    0.70
   1  11   5    2.98    0.92
  -1  11  -5    3.08    1.01
  -1  11  -5    2.82    0.79
  -2 -11  -5   23.07    2.17
   2  11   5   18.66    2.05
  -2  11  -5   19.96    2.14
   2  11   5   22.65    1.92
  -3 -11  -5   18.00    1.89
  -3  11  -5   15.52    2.01
   3  11   5   17.33    1.74
   3  11   5   15.94    1.94
  -4 -11  -5    9.70    1.72
   4  11   5    8.88    1.54
  -4  11  -5   14.52    2.44
  -5 -11  -5    6.57    1.63
  -5  11  -5    7.07    1.73
   5  11   5    6.84    1.45
  -6 -11  -5    1.21    0.96
   6  11   5    0.20    0.56
  -7 -11  -5    1.63    1.18
   7  11   5    1.17    0.98
  -7  11  -5   -0.58    1.27
   8  11   5    2.93    1.19
   8 -12  -5    7.42    2.53
   8  12  -5    4.82    1.94
  -7 -12   5    1.34    1.15
   7 -12  -5    2.83    1.20
   7  12  -5    2.74    1.19
   6 -12  -5   24.40    3.18
  -6 -12   5   27.68    3.08
  -6  12   5   25.46    3.25
   6  12  -5   22.86    2.77
  -5 -12   5   13.17    1.80
   5 -12  -5    7.98    1.90
   5  12  -5    9.60    1.95
  -4 -12   5   36.16    3.08
  -4  12   5   36.93    3.31
   3 -12  -5  113.15    6.36
  -3 -12   5  119.66    5.75
   3  12  -5  120.60    5.83
  -3  12   5  103.32    5.92
   2 -12  -5    8.98    1.88
  -2  12   5    6.67    1.34
  -2  12   5    6.89    1.53
   2  12  -5    9.88    1.72
  -1  12   5    4.29    1.21
   1  12  -5    5.00    1.10
  -1  12   5    6.88    1.40
   0  12  -5   36.02    2.77
   0  12   5   36.42    3.12
   0  12   5   42.06    2.88
  -1 -12  -5   41.86    3.03
   1  12   5   39.27    3.00
  -1  12  -5   38.60    3.87
  -1  12  -5   37.38    2.82
   1  12   5   40.34    2.81
  -2 -12  -5    1.13    0.65
  -2  12  -5    0.28    0.52
   2  12   5    1.12    0.62
   2  12   5    1.02    1.19
  -3 -12  -5   72.75    4.38
   3  12   5   74.81    4.04
   3  12   5   65.66    4.23
  -3  12  -5   72.38    4.69
  -4 -12  -5   68.99    4.50
   4  12   5   69.01    4.07
  -4  12  -5   69.71    4.77
   4  12   5   77.61    4.59
  -5 -12  -5    1.33    0.76
   5  12   5   -0.01    0.57
  -5  12  -5   -0.82    0.65
  -6 -12  -5    0.86    1.01
  -6  12  -5    0.99    1.11
   6  12   5    3.71    1.19
   7  12   5    2.47    1.18
  -7  12  -5    3.85    1.52
   8  12   5    4.06    1.34
   8 -13  -5    3.24    1.76
   8  13  -5    0.37    1.14
   7 -13  -5   -0.25    1.19
   7  13  -5    0.07    0.62
  -6 -13   5    0.30    0.85
   6  13  -5    1.42    0.87
  -6  13   5    0.08    0.86
   5 -13  -5   15.50    2.81
   5  13  -5   13.01    2.32
  -4 -13   5   15.95    2.15
   4 -13  -5   15.37    2.68
  -4  13   5   12.76    2.26
   4  13  -5   15.31    2.41
  -3 -13   5   72.41    4.34
   3 -13  -5   71.63    5.26
  -3  13   5   75.80    4.96
  -3  13   5   67.92    4.40
   3  13  -5   68.82    4.35
   2 -13  -5   49.92    3.88
  -2  13   5   43.57    3.26
   2  13  -5   50.84    3.53
  -2  13   5   40.89    3.48
  -1  13   5    6.39    1.41
  -1  13   5    6.74    1.60
   1  13  -5    8.09    1.55
   0  13   5    6.84    1.39
   0  13   5    6.92    1.39
   0  13  -5    5.09    1.24
   1  13   5    0.57    0.48
  -1  13  -5   -0.15    0.53
   1  13   5   -0.78    0.44
  -1  13  -5    0.86    0.55
  -2 -13  -5   26.38    2.56
   2  13   5   29.00    2.73
  -2  13  -5   28.98    2.62
   2  13   5   26.49    2.32
  -2  13  -5   29.02    2.83
  -3 -13  -5   35.57    3.12
   3  13   5   37.68    3.17
  -3  13  -5   45.25    3.68
   3  13   5   36.19    2.80
  -4 -13  -5    0.43    0.55
   4  13   5   -0.83    0.48
  -4  13  -5    1.87    0.98
   4  13   5    0.55    0.53
  -5 -13  -5    0.50    0.79
  -5  13  -5   -0.19    0.75
   5  13   5    1.33    0.78
  -6 -13  -5    1.82    0.96
  -6  13  -5   -0.20    0.98
   6  13   5    0.52    0.76
   7  13   5   -0.16    0.80
   8  13   5   -1.30    1.03
   7 -14  -5    0.23    1.08
   7  14  -5    0.12    0.83
   6 -14  -5    4.18    1.60
  -6  14   5    0.91    1.46
   6  14  -5    5.42    1.48
   5 -14  -5    4.00    1.59
  -5 -14   5    2.92    1.34
   5  14  -5    2.68    1.25
  -5  14   5    3.98    1.52
  -4 -14   5   52.06    3.90
   4 -14  -5   47.35    4.20
   4  14  -5   51.90    3.88
  -3 -14   5   38.28    3.10
   3 -14  -5   36.09    3.50
   3  14  -5   28.61    2.78
  -3  14   5   34.12    3.36
   2  14  -5   78.76    4.76
  -2  14   5   82.15    4.76
  -2  14   5   74.84    5.02
  -1  14   5   78.91    4.68
   1  14  -5   81.46    4.81
  -1  14   5   88.04    5.25
   0  14  -5    3.99    1.17
   0  14   5    3.61    1.08
   0  14   5    4.28    1.30
  -1  14  -5   -0.70    0.55
  -1  14  -5   -0.14    0.57
   1  14   5    0.61    0.55
   1  14   5   -0.61    0.65
  -2 -14  -5   65.91    4.39
   2  14   5   64.27    3.96
  -2  14  -5   68.14    4.70
  -2  14  -5   62.75    4.20
   2  14   5   68.60    4.50
  -3 -14  -5   11.80    2.14
  -3  14  -5   12.32    2.31
   3  14   5   13.81    1.86
   3  14   5   12.84    2.20
  -4 -14  -5   -0.16    0.70
  -4  14  -5    1.57    0.89
   4  14   5    0.38    0.76
   4  14   5   -0.13    0.54
  -5 -14  -5    4.01    1.47
   5  14   5    2.16    1.06
   5  14   5    1.11    0.97
  -5  14  -5    3.31    1.28
  -6 -14  -5   -0.18    0.96
  -6  14  -5   -2.13    1.12
   6  14   5   -0.18    0.77
   7  14   5    2.42    1.28
   7 -15  -5    8.96    2.40
   7  15  -5    7.42    1.98
   6 -15  -5   -0.28    1.01
   6  15  -5   -0.46    0.84
   5 -15  -5    5.73    1.82
  -5 -15   5    5.87    1.71
   5  15  -5    3.76    1.38
  -5  15   5    6.34    1.82
   4 -15  -5    5.73    1.66
  -4  15   5    9.90    1.91
  -4  15   5    3.16    1.63
   4  15  -5    4.68    1.39
   3 -15  -5    5.06    1.46
  -3 -15   5    7.40    1.58
  -3  15   5    7.47    1.57
   3  15  -5    8.93    1.80
  -2  15   5   16.34    3.31
  -2  15   5   20.65    2.57
   2  15  -5   19.83    2.30
  -1  15   5   16.61    2.57
   1  15  -5   13.37    3.31
  -1  15   5   17.07    2.15
   0  15   5    6.98    1.57
   0  15  -5    6.73    1.70
   0  15   5    6.40    1.39
   0  15  -5    7.70    1.76
  -1  15  -5    8.48    1.86
  -1  15  -5    8.88    2.07
   1  15   5   10.41    2.06
   1  15   5    8.37    1.65
  -2 -15  -5    0.17    0.61
   2  15   5    0.63    0.78
  -2  15  -5   -0.17    0.52
   2  15   5   -0.29    0.45
  -2  15  -5   -0.09    0.55
  -3 -15  -5   25.76    2.85
   3  15   5   18.87    2.60
   3  15   5   20.30    2.27
  -3  15  -5   20.75    2.76
  -4 -15  -5    6.55    2.70
   4  15   5    7.36    1.53
  -4  15  -5    5.56    1.78
   4  15   5    5.41    1.53
  -5 -15  -5    1.92    1.29
  -5  15  -5    0.43    1.18
   5  15   5    3.75    1.19
   6  15   5    0.88    0.87
   7  15   5    2.36    1.30
   6 -16  -5   10.01    2.55
   6  16  -5   10.55    2.61
  -5 -16   5   21.69    2.87
   5 -16  -5   24.42    3.35
   5  16  -5   25.78    3.11
  -4 -16   5    0.65    1.59
   4 -16  -5    2.10    1.24
  -4  16   5    0.95    0.73
   4  16  -5    1.67    0.89
  -4  16   5    2.46    1.60
  -3  16   5    0.61    0.67
   3  16  -5   -0.42    0.57
  -2  16   5    2.18    1.02
   2  16  -5    2.44    0.96
  -1  16   5    1.19    0.71
   1  16  -5    1.90    0.98
  -1  16   5    0.72    0.89
   0  16   5    5.80    1.52
   0  16  -5    4.87    1.52
   0  16  -5    4.46    1.31
   0  16   5    5.68    1.73
   1  16   5    6.79    1.75
  -1  16  -5    5.51    1.67
  -1  16  -5    6.03    1.47
   1  16   5    6.51    2.45
  -2 -16  -5    1.89    1.03
  -2  16  -5    1.94    1.10
   2  16   5    6.54    1.57
   2  16   5    3.30    1.39
  -2  16  -5    4.11    1.54
  -3 -16  -5   20.74    3.73
   3  16   5   30.85    4.59
  -3  16  -5   28.39    3.00
   3  16   5   19.14    2.30
  -3  16  -5   31.02    3.41
  -4 -16  -5   10.80    2.00
   4  16   5    9.28    1.83
  -4  16  -5    8.06    1.94
  -5  16  -5    1.30    1.41
   5  16   5    1.89    1.11
   6  16   5    1.88    1.13
   6  16   5    3.98    1.22
   6 -17  -5    0.21    1.34
   6  17  -5   -1.67    0.84
   5 -17  -5    1.12    1.18
   5  17  -5   -0.35    0.91
  -5  17   5    1.17    1.02
  -4 -17   5   -0.44    0.85
  -4  17   5    1.20    0.73
   4  17  -5    0.59    0.69
  -4  17   5   -2.21    1.23
  -3  17   5    2.60    1.24
   3  17  -5    2.03    0.90
  -3  17   5    2.87    1.17
   2  17  -5   19.17    2.60
  -2  17   5   16.14    3.51
  -2  17   5   12.69    2.23
   1  17  -5    3.39    1.22
  -1  17   5    3.40    1.18
   0  17  -5   18.94    2.38
   0  17   5   19.08    2.35
   0  17  -5   19.98    2.72
  -1  17  -5    5.31    1.54
  -1  17  -5    3.12    1.18
   1  17   5    3.33    1.11
  -2  17  -5   -0.30    0.66
   2  17   5    1.94    0.84
  -3 -17  -5    0.67    1.00
  -3  17  -5    0.17    0.79
   3  17   5    2.38    0.81
  -3  17  -5    1.30    1.23
  -4  17  -5    2.10    1.40
   4  17   5    0.58    0.82
   4  17   5   -0.34    1.29
   5  17   5    0.42    0.86
   5  17   5    0.11    1.22
   6  17   5    1.47    0.93
  -5  18   5    7.23    2.33
   5  18  -5    6.74    2.07
  -4 -18   5    6.16    1.99
  -4  18   5    5.49    1.60
   4  18  -5    5.49    1.64
  -3  18   5    0.58    1.18
  -3  18   5    1.08    0.90
   3  18  -5    0.04    0.75
  -2  18   5    4.12    1.43
  -2  18   5    3.96    1.62
   2  18  -5    5.40    1.52
   1  18  -5   28.85    3.59
  -1  18   5   28.75    3.03
  -1  18   5   28.81    3.51
   1  18  -5   29.43    3.09
   0  18   5    1.89    1.08
   0  18  -5    1.04    0.92
   0  18  -5    3.34    1.57
   1  18   5    2.86    1.15
  -1  18  -5    3.42    1.25
  -1  18  -5    2.44    1.41
  -2  18  -5   -2.26    0.85
  -2  18  -5   -0.85    0.53
   2  18   5   -1.28    0.54
   2  18   5   -1.10    1.05
   3  18   5   -0.31    0.97
   3  18   5   -0.27    0.62
  -3  18  -5    1.13    1.07
  -3  18  -5    2.85    1.78
   4  18   5    1.84    1.30
  -4  18  -5    0.29    0.97
   4  18   5    0.92    1.01
   5  18   5    0.80    1.04
   5  19  -5    0.96    1.15
  -5  19   5    0.20    1.00
  -4  19   5   -0.77    0.94
   4  19  -5   -1.32    0.81
   3  19  -5   -0.29    0.76
  -3  19   5   -1.24    0.78
  -2  19   5    1.27    1.07
   2  19  -5    0.69    0.88
   1  19  -5    0.15    0.79
  -1  19   5    1.08    1.15
  -1  19   5   -0.22    0.61
   0  19   5    7.08    1.67
   0  19   5    8.63    2.12
   0  19  -5   10.20    2.14
   1  19   5    3.51    1.51
   1  19   5    1.94    1.08
  -1  19  -5    2.17    0.89
   2  19   5   21.30    3.24
   2  19   5   23.32    2.77
  -2  19  -5   23.89    2.97
   3  19   5    0.43    1.27
   3  19   5   -1.29    0.75
  -3  19  -5    0.85    1.06
   4  19   5   11.07    2.17
  -4  19  -5   11.58    3.28
  -4  20   5    3.79    1.69
   4  20  -5    4.82    1.62
  -3  20   5    0.01    1.07
   3  20  -5   -0.66    0.82
  -2  20   5   -1.35    0.69
   2  20  -5   -1.23    0.93
  -1  20   5    3.30    1.60
   1  20  -5    1.61    1.20
   0  20  -5    1.19    0.94
   0  20   5    1.26    1.05
   1  20   5    8.20    2.09
  -1  20  -5    9.92    2.13
   2  20   5    1.83    1.16
  -2  20  -5   -0.93    0.74
  -3  20  -5    3.96    1.93
   3  20   5    5.19    1.67
   4  20   5    1.28    1.20
   2  21  -5    0.16    0.91
  -2  21   5   -0.50    1.71
  -1  21   5   -1.28    0.99
   1  21  -5    2.35    1.18
   0  21  -5    6.90    2.04
   0  21   5    8.08    1.91
  -1  21  -5    0.74    0.73
   1  21   5    1.02    1.11
   2  21   5    1.02    1.19
  -2  21  -5    1.34    1.11
  10   0  -6   13.38    2.63
   9   0  -6    1.15    1.28
  -8   0   6    3.48    1.98
   8   0  -6    4.24    1.56
  -7   0   6    2.04    0.89
   7   0  -6    4.74    1.41
  -6   0   6   76.36    4.43
   6   0  -6   85.00    5.12
  -5   0   6  110.09    5.09
   5   0  -6  106.41    5.46
  -4   0   6   44.55    2.67
   4   0  -6   46.42    2.99
  -3   0   6  158.59    5.74
   3   0  -6  160.31    6.12
  -2   0   6  285.36    8.52
   2   0  -6  274.96    8.84
   1   0  -6  273.30    8.10
  -1   0  -6    0.45    2.39
   1   0   6   -0.46    1.30
  -2   0  -6   58.71    7.20
  -3   0  -6  169.48    5.75
  -4   0  -6   29.63    2.00
   5   0   6    1.26    0.47
  -5   0  -6    1.53    0.52
   6   0   6   68.75    3.48
  -6   0  -6   67.09    4.63
   7   0   6  110.78    5.16
  -7   0  -6  108.74    5.74
   8   0   6    1.03    0.75
  -8   0  -6    0.18    0.79
   9   0   6    2.74    1.08
  -9   0  -6    1.50    1.16
  10   0   6    4.53    1.55
  10  -1  -6    0.09    1.11
  10   1  -6    1.27    1.51
   9  -1  -6   -0.38    0.96
   9   1  -6    0.45    1.04
  -8  -1   6    2.27    1.62
   8  -1  -6    0.08    0.70
   8   1  -6    0.97    0.75
   7  -1  -6    6.70    1.83
  -7  -1   6    3.89    1.21
   7   1  -6    4.99    1.43
  -7   1   6    6.40    1.46
  -6  -1   6   67.00    4.04
   6  -1  -6   66.61    4.54
   6   1  -6   67.22    4.47
  -6   1   6   75.13    4.30
  -5  -1   6    4.69    1.08
   5  -1  -6    5.74    1.21
  -5   1   6    4.43    1.05
   5   1  -6    6.62    1.34
   4  -1  -6    9.95    1.33
  -4  -1   6    9.89    1.16
  -4   1   6   10.34    1.21
   4   1  -6    8.16    1.42
  -3  -1   6   50.84    2.60
   3  -1  -6   56.18    3.02
   3   1  -6   50.08    2.79
  -3   1   6   54.06    2.69
   2  -1  -6   10.98    1.07
  -2  -1   6   11.61    0.89
  -2   1   6   10.61    0.90
   2   1  -6   10.76    1.00
   1  -1  -6   85.91    3.15
   1   1  -6   84.65    2.99
  -2  -1  -6  121.46    3.92
  -3  -1  -6    0.28    0.24
  -3   1  -6    0.32    0.26
  -4  -1  -6    6.49    0.88
   4   1   6    4.89    0.62
  -4   1  -6    6.37    1.07
   5  -1   6    0.88    0.40
  -5  -1  -6    0.10    0.37
   5   1   6    0.13    0.28
  -5   1  -6    0.72    0.47
   6  -1   6   38.74    2.38
  -6   1  -6   33.05    3.21
   6   1   6   29.18    2.18
  -7  -1  -6    0.12    0.59
   7  -1   6    0.31    0.55
   7   1   6    0.25    0.56
  -7   1  -6    0.40    0.69
  -8  -1  -6    2.26    1.02
   8  -1   6    0.09    0.75
  -8   1  -6    0.57    0.75
   8   1   6    1.64    0.80
  -9  -1  -6    0.10    1.08
   9  -1   6   -1.65    0.64
  -9   1  -6    0.83    0.97
   9   1   6    0.68    0.90
  10  -1   6    1.37    1.17
  10   1   6   -1.53    1.14
  10  -2  -6    5.98    2.33
  10   2  -6    8.48    2.48
   9  -2  -6   -0.16    0.75
   9   2  -6    1.66    1.23
   8  -2  -6    6.87    1.67
   8   2  -6    7.53    1.87
  -8   2   6   10.05    2.93
   7  -2  -6   30.70    3.24
  -7  -2   6   36.92    3.02
   7   2  -6   31.69    3.19
  -7   2   6   33.09    2.94
  -6  -2   6    7.13    1.38
   6  -2  -6    8.64    1.73
   6   2  -6   11.51    2.08
  -6   2   6   11.27    1.52
  -5  -2   6    5.28    1.10
   5  -2  -6    7.68    1.52
  -5   2   6    9.80    1.58
   5   2  -6    6.01    1.30
   4  -2  -6    0.70    0.52
   4   2  -6    0.65    0.51
  -4   2   6    2.96    0.84
   3  -2  -6  345.47   11.20
  -3  -2   6  342.62   10.52
  -3   2   6  333.78   10.66
   3   2  -6  317.48   10.79
  -2  -2   6  211.35    6.67
   2  -2  -6  207.96    7.22
   2   2  -6  210.68    6.96
  -2   2   6  211.29    6.80
   1  -2  -6   29.42    1.62
  -1   2   6   28.77    1.29
   1   2  -6   29.32    1.43
  -1   2   6   29.36    1.33
   0  -2  -6   11.85    0.74
   0  -2  -6   12.92    0.80
  -1  -2  -6   55.66    6.74
  -2  -2  -6  101.28    4.54
  -3  -2  -6   94.96    3.68
  -3   2  -6   92.08    3.71
  -4  -2  -6   18.22    1.52
   4   2   6   16.84    1.19
  -4   2  -6   16.77    1.53
   5  -2   6    8.70    0.98
  -5  -2  -6    8.50    1.37
   5   2   6    7.49    1.00
  -5   2  -6    9.16    1.54
   6  -2   6   70.10    3.44
  -6  -2  -6   61.81    4.08
   6   2   6   68.24    3.55
   7  -2   6   20.00    1.95
  -7  -2  -6   19.49    2.28
   7   2   6   20.59    2.07
  -7   2  -6   18.80    2.23
  -8  -2  -6    1.03    0.82
   8  -2   6    1.51    0.75
   8   2   6    0.02    0.62
  -8   2  -6    1.64    0.86
  -9  -2  -6   -0.52    0.97
   9  -2   6   -1.48    0.69
   9   2   6    1.19    1.00
  -9   2  -6   -0.07    0.88
  10  -3  -6    4.47    1.84
  10   3  -6    1.56    1.46
   9  -3  -6    2.52    1.19
   9   3  -6    0.16    1.00
  -8  -3   6    1.26    1.19
   8  -3  -6    0.46    0.72
   8   3  -6   -0.17    0.62
  -8   3   6   -0.31    0.82
  -7  -3   6   -0.04    0.60
   7  -3  -6    0.94    0.76
  -7   3   6    0.56    0.79
   7   3  -6    1.17    0.80
  -6  -3   6    1.03    0.60
   6  -3  -6   -0.86    0.41
   6   3  -6    0.87    0.58
  -6   3   6   -0.34    0.33
  -5  -3   6    0.05    0.35
  -5   3   6   -0.49    0.31
   5   3  -6    0.01    0.27
  -4  -3   6  118.08    4.88
   4  -3  -6  107.11    5.32
   4   3  -6  103.00    5.00
  -4   3   6  120.72    5.07
  -3  -3   6   50.19    2.57
   3  -3  -6   49.76    3.00
   3   3  -6   47.77    2.73
  -3   3   6   48.49    2.69
   2  -3  -6   27.81    2.42
  -2  -3   6   29.53    1.65
  -2   3   6   32.55    1.84
   2   3  -6   32.78    1.87
  -1  -3   6   67.22    2.30
   1  -3  -6   62.04    2.87
  -1   3   6   66.32    2.55
  -1   3   6   64.90    2.52
   1   3  -6   65.46    2.60
   0  -3  -6    0.95    0.29
   0  -3  -6    0.71    0.32
   0   3  -6    0.96    0.24
  -1  -3  -6   79.23    2.95
  -1  -3  -6   77.11    2.88
  -2  -3  -6    4.21    0.54
  -2   3  -6    4.66    0.55
  -3  -3  -6   14.04    1.17
  -3   3  -6   14.57    1.23
  -4  -3  -6    2.75    0.69
   4   3   6    3.17    0.63
  -4   3  -6    2.38    0.69
   5  -3   6    1.95    0.57
  -5  -3  -6    1.86    0.68
   5   3   6    0.72    0.48
  -5   3  -6    1.50    0.67
  -6  -3  -6   -0.39    0.45
   6  -3   6    0.12    0.40
   6   3   6    0.43    0.61
  -6   3  -6    0.89    0.75
   7  -3   6    0.56    0.54
  -7  -3  -6    0.81    0.65
  -7   3  -6    0.40    0.83
   7   3   6   -0.29    0.55
  -8  -3  -6    5.54    1.51
   8  -3   6    7.55    1.45
  -8   3  -6    7.54    1.64
   8   3   6    5.59    1.31
   9  -3   6    2.91    1.24
  -9  -3  -6    2.10    1.94
  -9   3  -6    1.16    1.13
   9   3   6    1.53    1.08
   9  -4  -6   -1.07    1.10
   9   4  -6    1.39    1.24
  -8  -4   6    1.51    0.84
   8  -4  -6    4.34    1.55
   8   4  -6    0.92    0.96
  -8   4   6    2.52    1.09
  -7  -4   6   15.90    2.10
   7  -4  -6   14.45    2.63
  -7   4   6   18.42    2.31
   7   4  -6   18.87    2.38
   6  -4  -6   21.06    2.48
  -6  -4   6   21.77    2.19
   6   4  -6   17.76    2.26
  -6   4   6   25.17    2.38
   5  -4  -6   50.56    3.72
  -5  -4   6   51.68    3.47
  -5   4   6   49.66    4.07
   5   4  -6   57.32    3.62
  -4  -4   6    0.70    0.40
   4   4  -6    0.54    0.41
  -4   4   6    0.24    0.36
  -3  -4   6  187.69    6.74
   3  -4  -6  186.32    7.41
   3   4  -6  188.30    6.99
  -3   4   6  200.22    7.08
   2  -4  -6   99.03    4.46
  -2  -4   6  103.04    3.88
  -2   4   6  102.78    4.12
   1  -4  -6  114.07    4.58
  -1   4   6  119.03    4.13
   1   4  -6  114.89    4.16
  -1   4   6  116.73    4.20
   0  -4  -6   83.34    3.41
   0  -4  -6   83.74    3.27
   0   4   6   81.83    2.86
   0   4  -6   82.66    3.03
   0   4   6   87.27    2.99
  -1  -4  -6    4.69    0.58
  -1  -4  -6    5.32    0.67
  -2  -4  -6    0.18    0.20
   2   4   6    0.23    0.17
  -2   4  -6    0.64    0.27
  -3  -4  -6    9.67    0.99
  -3   4  -6    9.46    1.07
   3   4   6    9.34    0.82
   3   4   6    8.30    0.80
  -4  -4  -6   35.14    2.26
   4   4   6   35.46    2.01
  -4   4  -6   33.81    2.37
   5  -4   6   14.29    1.29
  -5  -4  -6   16.63    1.66
  -5   4  -6   15.46    1.72
   5   4   6   16.87    1.53
   6  -4   6   23.92    1.94
  -6  -4  -6   23.25    2.21
   6   4   6   27.76    2.17
  -6   4  -6   25.41    2.44
  -7  -4  -6   47.70    3.48
   7  -4   6   43.44    2.96
  -7   4  -6   46.11    3.59
   7   4   6   43.63    3.11
   8  -4   6   17.39    2.05
  -8  -4  -6   17.97    2.36
  -8   4  -6   20.93    2.67
   8   4   6   20.33    2.22
   9  -4   6    8.48    1.65
  -9   4  -6    6.97    2.29
   9   4   6    8.01    1.67
   9  -5  -6   13.34    2.94
   9   5  -6   12.08    2.60
  -8  -5   6    2.43    1.29
   8  -5  -6    8.98    2.35
  -8   5   6    5.21    1.47
   8   5  -6    4.05    1.37
   7  -5  -6    0.78    0.79
  -7  -5   6   -0.55    0.53
   7   5  -6    0.97    0.73
   6  -5  -6   18.01    2.41
  -6  -5   6   22.24    2.20
   6   5  -6   15.83    2.11
  -6   5   6   16.44    2.04
  -5  -5   6   -0.18    0.39
  -5   5   6   -0.46    0.44
   5   5  -6    0.03    0.41
   4  -5  -6    5.88    1.34
  -4  -5   6    3.97    0.93
  -4   5   6    4.18    0.92
   4   5  -6    3.50    0.93
  -3  -5   6   14.28    1.33
   3  -5  -6   15.00    1.69
  -3   5   6   12.59    1.40
   3   5  -6   13.95    1.40
   2  -5  -6   14.15    1.51
  -2  -5   6   16.66    1.26
  -2   5   6   14.93    1.36
   2   5  -6   14.25    1.29
   1  -5  -6   18.54    1.67
  -1   5   6   16.42    1.31
  -1   5   6   17.13    1.26
   1   5  -6   20.32    1.39
   0  -5  -6   20.90    1.45
   0  -5  -6   20.83    1.56
   0   5  -6   20.66    1.32
   0   5   6   22.23    1.28
   0   5   6   21.79    1.36
  -1  -5  -6   43.97    2.34
  -1  -5  -6   43.46    2.20
   1   5   6   42.73    1.99
   1   5   6   43.39    1.86
  -2  -5  -6   11.21    1.06
  -2   5  -6   13.08    1.15
   2   5   6   11.67    0.89
   2   5   6   13.19    1.01
  -3  -5  -6   -0.15    0.19
   3   5   6    0.02    0.24
  -3   5  -6   -0.27    0.25
   3   5   6   -0.24    0.15
  -4  -5  -6    3.47    0.83
  -4   5  -6    2.52    0.77
   4   5   6    3.16    0.71
  -5  -5  -6    1.48    0.65
   5  -5   6    0.21    0.33
   5   5   6    0.38    0.43
  -5   5  -6    0.38    0.51
  -6  -5  -6    0.02    0.44
   6  -5   6    0.33    0.47
  -6   5  -6    0.29    0.58
   6   5   6    0.26    0.48
   7  -5   6    3.76    1.04
  -7  -5  -6    4.39    1.31
  -7   5  -6    3.62    1.17
   7   5   6    3.63    1.10
   8  -5   6    1.02    0.77
   8   5   6    0.37    0.81
  -8   5  -6    1.57    1.21
   9  -5   6    0.86    0.92
   9   5   6    1.53    1.13
   9  -6  -6    1.69    1.38
   9   6  -6   -0.52    0.96
  -8  -6   6    0.80    0.77
   8  -6  -6    0.44    0.98
   8   6  -6    0.63    0.71
   7  -6  -6    4.31    1.38
   6  -6  -6   10.25    2.34
  -6  -6   6   10.99    1.80
   6   6  -6   13.15    2.26
  -6   6   6   12.50    2.15
  -5  -6   6    1.20    0.77
   5  -6  -6    2.04    0.95
   5   6  -6    1.44    0.75
  -5   6   6    2.74    0.77
   4  -6  -6    2.04    0.77
  -4  -6   6    1.78    0.64
  -4   6   6    2.50    0.83
   4   6  -6    2.39    0.85
  -3  -6   6   11.76    1.26
   3  -6  -6   12.96    1.60
  -3   6   6   10.94    1.40
   3   6  -6   10.15    1.25
   2  -6  -6    6.58    1.22
  -2  -6   6    5.84    0.80
  -2   6   6    6.31    1.07
   2   6  -6    5.37    0.97
   1  -6  -6   86.45    4.02
  -1   6   6   83.11    3.66
  -1   6   6   80.69    3.48
   1   6  -6   77.62    4.91
   0   6   6   51.21    2.39
   0   6   6   53.94    2.60
   0   6  -6   51.24    2.49
  -1  -6  -6  335.38   10.31
   1   6   6  314.75    9.98
   1   6   6  321.29    9.71
  -2  -6  -6   68.34    3.22
  -2   6  -6   66.04    3.23
   2   6   6   70.94    2.90
   2   6   6   70.87    3.07
  -3  -6  -6    1.96    0.61
   3   6   6    2.24    0.56
   3   6   6    1.38    0.49
  -3   6  -6    2.79    0.78
  -4  -6  -6    0.19    0.32
   4   6   6    0.45    0.34
  -4   6  -6    0.00    0.36
  -5  -6  -6    5.59    1.42
  -5   6  -6    6.61    1.40
   5   6   6    7.98    1.31
   6  -6   6    0.49    0.59
  -6  -6  -6    0.22    0.50
   6   6   6    0.84    0.51
  -6   6  -6   -0.26    0.58
  -7  -6  -6    0.11    0.68
   7  -6   6   -0.26    0.48
   7   6   6   -0.54    0.42
  -7   6  -6    1.68    0.80
  -8  -6  -6   -0.02    0.79
   8  -6   6    1.60    0.79
   8   6   6   -0.17    0.69
   9  -6   6    3.01    1.12
   9   6   6   -0.59    0.93
   9  -7  -6    4.11    2.22
  -8  -7   6    4.58    1.37
   8  -7  -6    6.98    1.74
   8   7  -6    2.30    1.17
  -8   7   6    3.36    1.37
   7  -7  -6    3.37    1.33
   7   7  -6    0.83    0.84
   6  -7  -6    1.07    0.69
  -6  -7   6    0.51    0.60
   6   7  -6    0.71    0.60
  -6   7   6    1.44    0.85
   5  -7  -6   11.20    2.00
  -5  -7   6   13.93    1.72
   5   7  -6   15.80    1.92
  -5   7   6   17.69    1.99
  -4  -7   6   42.92    2.82
   4  -7  -6   39.48    3.23
  -4   7   6   44.70    3.13
   4   7  -6   39.93    2.90
  -3  -7   6   54.22    3.04
   3  -7  -6   57.50    3.71
  -3   7   6   53.69    3.29
   3   7  -6   52.68    3.13
  -2  -7   6    2.84    0.68
   2  -7  -6    2.94    0.86
   2   7  -6    2.41    0.66
  -2   7   6    1.99    0.67
   1  -7  -6   18.23    1.74
  -1   7   6   20.16    1.57
  -1   7   6   20.25    1.63
   1   7  -6   19.74    1.58
   0  -7  -6   -0.11    0.25
   0   7   6   -0.06    0.17
   0   7   6    0.53    0.35
  -1  -7  -6   -0.09    0.20
   1   7   6   -0.11    0.19
   1   7   6    0.02    0.25
  -2  -7  -6    7.26    1.21
   2   7   6    7.34    0.93
  -2   7  -6    6.44    1.14
   2   7   6    6.81    0.82
  -3  -7  -6   16.68    1.59
   3   7   6   19.03    2.37
  -3   7  -6   22.59    1.95
   3   7   6   19.15    1.62
  -4  -7  -6    6.96    1.22
  -4   7  -6    8.09    1.45
   4   7   6    8.18    1.08
  -5  -7  -6    8.24    1.57
   5   7   6    8.99    1.43
  -5   7  -6    7.28    1.48
  -6  -7  -6   21.03    2.25
  -6   7  -6   22.97    2.55
   6   7   6   23.84    2.16
  -7  -7  -6   -1.00    0.74
   7  -7   6    0.85    0.64
   7   7   6    0.61    0.61
  -7   7  -6    0.88    0.74
   8  -7   6   10.45    1.88
  -8  -7  -6   20.87    2.55
  -8   7  -6   12.04    2.29
   8   7   6   12.77    2.14
   9  -7   6    7.88    1.63
   9  -8  -6    4.00    1.77
   9   8  -6    0.45    1.20
   8  -8  -6   -1.06    0.98
  -8  -8   6    1.02    0.99
  -8   8   6    5.72    2.29
   8   8  -6   -0.48    0.86
   7  -8  -6    5.59    1.69
   7   8  -6    4.77    1.34
  -7   8   6    6.08    2.00
  -6  -8   6    2.62    1.03
   6  -8  -6    2.01    1.05
   6   8  -6    2.18    0.98
  -6   8   6    1.45    0.84
   5  -8  -6    0.25    0.70
  -5  -8   6   -0.16    0.49
   5   8  -6   -0.27    0.42
  -5   8   6    0.52    0.60
   4  -8  -6   -0.01    0.44
  -4  -8   6    0.50    0.49
   4   8  -6    0.11    0.35
  -4   8   6   -0.65    0.38
  -3  -8   6    9.90    1.29
   3  -8  -6    9.51    1.69
  -3   8   6    9.10    1.57
   3   8  -6   15.63    1.64
  -2  -8   6    5.02    0.93
   2  -8  -6    4.98    1.15
  -2   8   6    2.99    0.86
   2   8  -6    4.88    1.00
   1  -8  -6    1.84    0.71
   1   8  -6    2.53    0.66
  -1   8   6    2.26    0.71
  -1   8   6    3.05    0.72
   0  -8  -6  268.70    9.46
   0   8  -6  272.65    8.94
   0   8   6  242.92    8.90
   0   8   6  260.34    8.66
  -1  -8  -6    0.45    0.33
   1   8   6    0.01    0.26
   1   8   6    0.53    0.35
  -2  -8  -6   11.55    1.30
  -2   8  -6    9.60    1.27
   2   8   6   10.27    1.07
   2   8   6   11.35    1.30
  -3  -8  -6    5.81    1.15
  -3   8  -6    6.57    1.27
   3   8   6    5.71    1.01
   3   8   6    5.37    1.05
  -4  -8  -6    0.95    0.47
   4   8   6    0.31    0.47
  -4   8  -6    0.60    0.55
  -5  -8  -6    7.45    1.49
   5   8   6   10.84    1.41
  -5   8  -6    9.35    1.80
  -6  -8  -6    0.38    0.73
  -6   8  -6    1.84    0.81
   6   8   6    0.55    0.59
  -7  -8  -6    4.58    1.24
   7   8   6    3.81    1.12
  -7   8  -6    2.86    1.23
   8  -8   6    1.00    0.74
  -8  -8  -6    0.46    0.75
   8   8   6    0.28    0.80
  -8   8  -6   -0.41    0.97
   9  -8   6    2.63    1.06
   9   8   6    2.75    1.27
   9  -9  -6    4.52    2.04
   9   9  -6    7.05    2.26
   8  -9  -6   -1.23    0.92
   8   9  -6    0.26    1.05
   7  -9  -6   13.95    2.64
  -7   9   6   15.56    2.54
   7   9  -6   12.29    2.47
   6  -9  -6    0.13    0.51
  -6  -9   6   -0.66    0.46
   6   9  -6   -0.17    0.50
  -6   9   6   -1.21    0.61
   5  -9  -6   36.66    3.47
  -5  -9   6   43.37    3.19
   5   9  -6   34.52    3.04
  -5   9   6   42.53    3.46
   4  -9  -6   21.26    2.40
  -4  -9   6   20.42    1.97
  -4   9   6   18.82    2.22
   4   9  -6   17.34    2.01
   3  -9  -6    0.24    0.45
  -3  -9   6   -0.02    0.31
   3   9  -6    0.85    0.50
  -3   9   6   -0.65    0.31
  -2  -9   6   50.94    2.91
   2  -9  -6   55.18    3.61
   2   9  -6   55.53    3.22
  -2   9   6   50.60    3.09
  -2   9   6   47.25    3.18
   1  -9  -6   37.11    2.81
   1   9  -6   35.09    2.45
  -1   9   6   36.63    2.64
  -1   9   6   40.26    2.54
   0  -9  -6   99.30    4.87
   0   9   6   97.01    4.30
   0   9  -6   98.85    4.48
   0   9   6   96.71    4.57
  -1  -9  -6   19.89    1.82
   1   9   6   21.11    1.66
   1   9   6   20.10    1.81
  -2  -9  -6    2.02    0.76
  -2   9  -6    2.31    0.71
   2   9   6    2.91    0.71
   2   9   6    2.71    0.79
  -3  -9  -6   92.17    4.62
  -3   9  -6   95.74    4.89
   3   9   6   88.91    4.44
   3   9   6   96.14    4.26
  -4  -9  -6   62.19    3.78
   4   9   6   67.00    3.55
  -4   9  -6   67.68    4.18
  -5  -9  -6    1.19    0.74
  -5   9  -6    0.76    0.63
   5   9   6    1.23    0.54
  -6  -9  -6    1.76    0.88
   6   9   6    1.08    0.64
  -6   9  -6    0.94    0.75
  -7  -9  -6    1.28    1.70
   7   9   6    0.42    0.75
  -7   9  -6    2.79    1.23
   8   9   6   18.62    2.39
  -8   9  -6   11.22    2.36
   9   9   6    3.10    1.53
   8 -10  -6   -0.22    0.97
   8  10  -6    0.26    0.92
  -7 -10   6   -0.65    0.81
   7 -10  -6    1.07    0.66
  -7  10   6   -1.08    0.87
   7  10  -6   -0.69    0.55
   6 -10  -6    1.80    1.06
   6  10  -6    2.71    1.08
  -5 -10   6    6.17    1.40
   5 -10  -6    4.51    1.38
  -5  10   6    6.16    1.49
   5  10  -6    4.58    1.37
  -4 -10   6    0.66    0.55
   4 -10  -6    1.19    0.87
  -4  10   6    0.80    0.67
   4  10  -6    0.24    0.40
   3 -10  -6   15.39    2.05
  -3 -10   6   16.69    1.76
   3  10  -6   17.56    1.88
  -3  10   6   13.63    1.83
   2 -10  -6    0.04    0.40
  -2 -10   6    0.03    0.33
  -2  10   6   -0.66    0.33
   2  10  -6    0.41    0.44
  -2  10   6    0.47    0.60
   1 -10  -6   64.06    3.95
  -1  10   6   59.58    3.62
   1  10  -6   59.75    3.46
  -1  10   6   58.99    3.40
   0  10   6    6.23    1.12
   0  10   6    5.79    1.16
   0  10  -6    7.88    1.32
  -1 -10  -6    0.38    0.31
   1  10   6    0.16    0.41
   1  10   6    0.02    0.32
  -2 -10  -6   28.36    2.39
   2  10   6   29.22    2.12
  -2  10  -6   29.98    2.52
   2  10   6   29.89    2.40
  -3 -10  -6    0.67    0.61
   3  10   6    0.38    0.44
   3  10   6   -0.37    0.33
  -3  10  -6    1.90    0.72
  -4 -10  -6   90.92    4.85
  -4  10  -6   85.67    5.01
   4  10   6   80.76    4.45
   4  10   6   84.36    4.26
  -5 -10  -6    2.31    0.97
   5  10   6    3.02    0.83
  -5  10  -6    6.23    1.51
  -6 -10  -6    5.05    1.44
   6  10   6    2.56    1.00
  -6  10  -6    1.51    0.97
  -7 -10  -6    0.79    0.84
   7  10   6    0.63    0.74
   8  10   6    0.13    1.41
   8 -11  -6    9.89    2.59
   8  11  -6    8.85    2.79
  -7 -11   6    4.04    1.49
   7 -11  -6    7.77    2.21
   7  11  -6    4.95    1.54
  -7  11   6    8.40    2.05
   6 -11  -6    0.64    0.95
   6  11  -6    0.55    0.74
  -6  11   6    2.09    1.08
   5 -11  -6    5.49    1.77
  -5 -11   6    8.55    1.61
  -5  11   6    4.64    1.32
   5  11  -6    8.44    1.76
  -4 -11   6   18.80    2.07
   4 -11  -6   20.55    2.66
  -4  11   6   16.37    2.18
   4  11  -6   17.23    2.08
   3 -11  -6    0.25    0.53
  -3 -11   6   -0.01    0.39
  -3  11   6    0.17    0.52
   3  11  -6    0.55    0.60
   2 -11  -6   23.18    2.55
  -2 -11   6   26.55    2.18
  -2  11   6   29.35    2.42
   2  11  -6   25.12    2.29
   1 -11  -6    1.82    0.82
  -1  11   6    1.06    0.60
   1  11  -6    0.90    0.57
  -1  11   6    1.37    0.64
   0  11   6   25.66    2.31
   0  11   6   26.41    2.15
   0  11  -6   24.30    2.17
  -1  11  -6  108.67    5.14
   1  11   6  107.62    5.25
   1  11   6  108.62    4.91
  -2 -11  -6   -0.04    0.43
  -2  11  -6   -0.74    0.40
   2  11   6    0.31    0.46
   2  11   6   -0.03    0.33
  -3 -11  -6    8.91    1.55
   3  11   6   11.03    1.43
   3  11   6   13.96    1.72
  -3  11  -6   10.79    1.90
  -4 -11  -6   15.30    1.99
   4  11   6   17.10    1.83
   4  11   6   13.42    2.49
  -4  11  -6   15.53    2.14
  -5 -11  -6   25.90    2.65
   5  11   6   27.88    2.40
  -5  11  -6   30.55    3.12
  -6 -11  -6    4.05    1.36
   6  11   6    4.88    1.30
  -6  11  -6    3.05    1.33
  -7 -11  -6    0.33    1.03
   7  11   6   -0.65    0.70
  -7  11  -6   -1.67    0.85
   8  11   6    8.59    1.94
   8 -12  -6   -0.82    1.30
   8  12  -6   -0.16    0.95
  -7 -12   6    0.63    1.11
   7 -12  -6    2.95    1.55
   7  12  -6    2.12    1.22
  -6 -12   6    5.17    1.56
   6 -12  -6    3.06    1.42
   6  12  -6    3.25    1.30
  -6  12   6    4.38    1.71
  -5 -12   6    2.10    0.94
   5 -12  -6    1.91    0.95
   5  12  -6    0.73    0.73
  -4 -12   6   17.19    2.15
   4 -12  -6   18.66    2.52
   4  12  -6   12.29    2.16
  -4  12   6   17.16    2.29
   3 -12  -6   26.67    2.97
  -3 -12   6   25.83    2.41
  -3  12   6   28.27    2.80
   3  12  -6   25.89    2.54
  -3  12   6   26.81    2.54
   2 -12  -6    6.23    1.46
  -2  12   6    6.61    1.47
   2  12  -6    6.72    1.49
  -2  12   6    5.05    1.23
  -1  12   6    0.84    0.64
  -1  12   6    0.59    0.43
   1  12  -6    0.64    0.42
   0  12  -6   11.01    1.77
   0  12   6    9.34    1.65
   0  12   6   10.68    1.41
  -1 -12  -6    0.55    0.53
  -1  12  -6    0.55    0.61
  -1  12  -6    1.47    0.77
   1  12   6    2.36    0.86
   1  12   6    2.73    0.88
  -2 -12  -6   30.01    2.68
  -2  12  -6   33.27    2.95
   2  12   6   32.26    2.44
   2  12   6   30.15    2.68
  -3 -12  -6   -0.42    0.39
  -3  12  -6   -0.05    0.54
   3  12   6    0.44    0.94
   3  12   6   -0.06    0.42
  -4 -12  -6    3.81    1.23
   4  12   6    5.12    1.19
  -4  12  -6    5.56    1.59
   4  12   6    4.14    1.10
  -5 -12  -6    0.46    0.66
   5  12   6    0.05    0.49
  -5  12  -6    1.18    0.76
   5  12   6    0.81    0.72
  -6 -12  -6    1.26    0.83
  -6  12  -6   -1.46    0.80
   6  12   6    0.52    0.64
  -7  12  -6   -2.16    0.97
   7  12   6    0.92    0.83
   8  12   6    1.53    1.13
   8 -13  -6    5.20    2.00
   8  13  -6    3.03    1.57
   7 -13  -6    3.43    1.47
   7  13  -6    6.15    1.66
  -6 -13   6   -0.95    0.76
   6 -13  -6    0.01    0.90
   6  13  -6    0.31    0.63
  -6  13   6   -0.79    1.10
   5 -13  -6   44.30    4.14
   5  13  -6   39.97    3.44
  -4 -13   6   69.47    4.44
   4 -13  -6   67.20    5.05
  -4  13   6   77.64    5.13
   4  13  -6   67.12    4.53
   3 -13  -6    1.12    1.01
  -3 -13   6   -0.51    0.50
  -3  13   6    0.46    0.65
   3  13  -6    1.19    0.77
  -3  13   6    0.96    0.77
   2 -13  -6   55.54    4.11
   2  13  -6   52.53    3.66
  -2  13   6   48.58    3.75
  -2  13   6   48.18    3.47
  -1  13   6   19.73    2.06
   1  13  -6   13.62    1.78
  -1  13   6   15.93    2.05
   0  13  -6   19.26    2.15
   0  13   6   17.60    1.90
   0  13   6   17.24    2.12
   1  13   6   30.32    2.48
  -1  13  -6   23.52    2.62
   1  13   6   25.77    2.54
  -1  13  -6   32.33    2.68
  -2 -13  -6    1.23    0.65
  -2  13  -6    1.26    0.67
   2  13   6    0.31    0.60
  -2  13  -6    0.00    0.67
   2  13   6    1.51    0.64
  -3 -13  -6    1.61    0.99
   3  13   6   -0.73    0.63
  -3  13  -6   -0.26    0.52
   3  13   6   -0.10    0.44
  -4 -13  -6   11.59    2.18
  -4  13  -6   10.61    2.22
   4  13   6   10.00    1.94
   4  13   6    9.74    1.67
  -5 -13  -6    6.04    1.63
   5  13   6    8.06    1.83
   5  13   6    5.65    1.37
  -5  13  -6    3.99    1.55
  -6 -13  -6    5.41    1.63
   6  13   6    3.54    1.79
  -6  13  -6    2.77    1.53
   7  13   6    1.36    0.91
   7  14  -6   -0.55    1.23
  -6 -14   6    1.15    1.01
   6 -14  -6   -0.57    0.95
   6  14  -6    1.44    0.90
  -5 -14   6    0.46    0.85
   5 -14  -6    0.31    0.85
  -5  14   6   -1.37    0.81
   5  14  -6   -0.25    0.66
  -4 -14   6   -1.15    0.56
   4 -14  -6    0.55    0.77
   4  14  -6    0.26    0.63
   3 -14  -6    5.13    1.45
  -3 -14   6    5.28    1.34
  -3  14   6    5.18    1.43
   3  14  -6    4.23    1.28
   2 -14  -6    0.28    0.68
   2  14  -6   -0.51    0.43
  -2  14   6    0.20    0.54
  -2  14   6   -0.40    0.69
  -1  14   6   24.68    2.72
   1  14  -6   25.87    2.49
  -1  14   6   23.92    2.40
   0  14   6    3.30    1.01
   0  14  -6    4.02    1.13
   0  14   6    3.74    1.20
   1  14   6    0.45    0.53
  -1  14  -6    0.07    0.62
   1  14   6    0.63    0.66
  -1  14  -6    0.45    0.54
  -2 -14  -6    0.01    0.65
  -2  14  -6    0.65    0.73
   2  14   6   -0.32    0.70
   2  14   6   -0.65    0.42
  -2  14  -6    1.68    0.75
  -3 -14  -6    2.33    1.23
  -3  14  -6    5.18    1.58
   3  14   6    2.50    0.93
   3  14   6    4.40    1.30
  -4 -14  -6    1.62    1.08
   4  14   6    1.15    1.03
  -4  14  -6    2.61    1.20
   4  14   6    3.58    1.03
  -5 -14  -6    2.35    1.24
  -5  14  -6    7.02    1.78
   5  14   6    4.64    1.45
   5  14   6    7.17    1.56
   6  14   6    1.29    0.89
  -6  14  -6    0.76    1.01
   7  14   6   -0.42    0.84
   7 -15  -6    0.16    1.55
   7  15  -6    2.57    1.08
   6 -15  -6    5.33    1.71
   5 -15  -6    6.41    1.84
  -5 -15   6    9.41    2.01
  -5  15   6    2.87    1.59
   5  15  -6    4.77    1.42
   4 -15  -6    3.11    1.25
  -4  15   6    1.63    1.92
  -4  15   6    2.31    1.08
   4  15  -6    3.71    1.14
   3 -15  -6    6.25    1.60
   3  15  -6    5.57    1.49
  -3  15   6    7.18    1.75
  -2  15   6   20.80    2.69
   2  15  -6   24.73    2.64
  -1  15   6    0.60    0.80
   1  15  -6    0.93    0.74
  -1  15   6    0.69    1.02
   0  15   6   22.26    2.37
   0  15   6   28.57    2.89
   1  15   6   37.16    3.07
   1  15   6   41.33    3.51
  -1  15  -6   42.51    3.70
  -2 -15  -6    8.11    1.71
   2  15   6   10.19    1.71
  -2  15  -6    8.46    1.70
  -2  15  -6    8.09    1.90
   2  15   6    6.90    1.63
  -3 -15  -6   32.41    3.13
   3  15   6   30.72    3.09
   3  15   6   32.37    2.81
  -3  15  -6   30.47    3.31
  -4 -15  -6   44.72    4.04
   4  15   6   45.28    4.50
   4  15   6   56.73    4.25
  -4  15  -6   49.53    4.33
  -5 -15  -6    2.10    1.27
   5  15   6    1.43    0.83
  -5  15  -6    1.79    1.42
   6  15   6   -0.41    1.00
   6  15   6   -1.32    0.83
   7  15   6    0.28    1.54
   7  15   6    0.73    1.12
   6  16  -6    5.46    1.99
  -5 -16   6    2.79    1.19
   5 -16  -6    1.45    1.15
  -5  16   6    0.62    0.88
   5  16  -6    2.28    0.99
   4 -16  -6    1.75    1.19
  -4 -16   6    1.64    1.02
  -4  16   6    2.08    1.34
  -4  16   6    1.25    1.00
   4  16  -6    2.47    1.00
   3  16  -6   32.71    3.12
  -3  16   6   24.82    3.11
  -3  16   6   22.34    2.61
  -2  16   6    3.95    1.30
   2  16  -6    6.26    1.64
  -1  16   6   20.68    2.34
   1  16  -6   18.46    2.30
  -1  16   6   18.56    2.92
   0  16  -6    4.60    1.42
   0  16   6    5.65    1.61
   0  16  -6    8.94    1.75
   1  16   6    1.32    0.89
  -1  16  -6    2.31    1.15
  -1  16  -6    2.76    1.12
   1  16   6    3.49    1.28
  -2 -16  -6    1.44    0.95
  -2  16  -6    2.15    0.92
  -2  16  -6    1.66    1.10
   2  16   6    1.25    0.92
  -3 -16  -6    3.59    1.38
  -3  16  -6    3.82    1.34
   3  16   6    2.50    1.23
   3  16   6    3.61    1.15
  -3  16  -6    4.65    1.68
  -4 -16  -6    0.74    1.00
  -4  16  -6    0.23    1.04
   4  16   6    0.05    0.64
   5  16   6    7.08    1.68
  -5  16  -6    8.12    2.22
   6  16   6    1.46    0.90
   6  16   6    1.33    1.42
   6 -17  -6   -1.35    1.16
   6  17  -6    1.37    1.07
   5 -17  -6   12.81    2.62
   5  17  -6    9.75    2.27
  -5  17   6   11.52    2.49
   4 -17  -6   21.05    3.58
  -4 -17   6   17.44    2.79
   4  17  -6   21.23    2.67
  -4  17   6   17.38    3.44
  -4  17   6   17.82    2.89
  -3  17   6   -0.05    1.15
  -3  17   6   -0.55    0.85
   3  17  -6    0.01    0.67
  -2  17   6   24.39    4.46
  -2  17   6   28.20    2.97
   2  17  -6   31.43    3.17
   1  17  -6   11.11    2.14
  -1  17   6    5.00    1.49
   0  17  -6    7.72    1.85
   0  17   6    7.93    1.74
   0  17  -6    5.73    2.04
  -1  17  -6    0.34    0.99
   1  17   6    1.40    0.94
  -1  17  -6    1.40    0.88
  -2  17  -6    6.50    1.77
   2  17   6    7.30    1.57
  -2  17  -6    7.55    2.25
  -3 -17  -6    0.74    1.18
   3  17   6   -1.33    0.56
  -3  17  -6   -1.15    0.92
  -3  17  -6   -0.05    0.80
  -4  17  -6    1.32    1.49
   4  17   6    0.75    0.64
   4  17   6    0.22    1.37
   5  17   6    7.82    1.84
   5  17   6    6.72    2.09
   6  17   6    3.45    1.50
   6  17   6    2.06    1.57
   5 -18  -6   -0.46    0.90
   5  18  -6   -0.46    1.14
  -4  18   6    3.28    1.58
   4  18  -6    2.69    1.23
  -3  18   6   24.39    2.93
  -3  18   6   21.39    3.38
   3  18  -6   20.30    2.71
   2  18  -6    1.90    0.77
  -2  18   6    0.92    0.95
  -2  18   6   -0.33    0.98
  -1  18   6   25.86    3.92
   1  18  -6   34.62    3.40
  -1  18   6   33.85    3.20
   0  18   6   10.36    1.96
   0  18  -6   15.58    2.65
   0  18  -6    7.45    1.92
  -1  18  -6   16.43    3.18
   1  18   6   20.25    3.75
   1  18   6   23.46    2.70
  -1  18  -6   15.12    2.54
   2  18   6   25.26    2.69
  -2  18  -6   24.19    2.97
  -2  18  -6   19.60    3.40
   3  18   6    2.89    1.00
  -3  18  -6    2.06    1.21
  -3  18  -6    0.83    2.38
   3  18   6    2.87    1.46
  -4  18  -6    6.07    2.05
   4  18   6    5.18    1.84
   4  18   6    5.18    1.62
   5  18   6    2.87    1.76
   5  18   6    2.06    1.05
  -4  19   6    1.50    1.15
   4  19  -6   -0.76    0.96
  -3  19   6    1.84    1.13
   3  19  -6    2.17    1.07
  -2  19   6   27.23    3.24
   2  19  -6   28.28    3.18
  -1  19   6    4.61    1.59
  -1  19   6    1.53    1.13
   1  19  -6    0.50    0.88
   0  19   6   20.04    3.16
   0  19  -6   24.14    3.02
   0  19   6   24.45    2.83
  -1  19  -6   33.23    3.45
   1  19   6   28.33    3.56
   1  19   6   23.76    2.87
   2  19   6    0.90    1.22
   2  19   6    1.42    0.93
  -2  19  -6   -0.04    0.87
   3  19   6    7.15    1.71
  -3  19  -6    9.04    2.07
   3  19   6    6.43    1.84
   4  19   6    5.01    1.61
   3  20  -6    3.95    1.61
  -3  20   6    2.52    1.51
  -2  20   6   -0.19    0.82
  -1  20   6    3.42    1.34
   1  20  -6    3.18    1.36
   0  20  -6    2.88    1.23
   0  20   6    5.03    1.44
  -1  20  -6    2.26    0.99
   1  20   6   -0.80    0.86
  -2  20  -6    3.39    1.39
   2  20   6    2.88    1.28
   3  20   6    2.24    1.27
  -3  20  -6    1.71    1.19
  -2  21   6    2.25    1.74
   2  21  -6    5.14    1.74
  -1  21   6   -1.16    0.82
   1  21  -6    0.99    0.99
   0  21  -6    6.50    1.79
   0  21   6    5.72    1.57
   1  21   6   12.54    2.37
  -1  21  -6   12.17    2.47
   2  21   6   -0.93    1.03
  -2  21  -6    0.52    1.08
   9   0  -7    1.70    1.00
   8   0  -7    0.16    1.01
  -7   0   7   -0.46    0.58
   7   0  -7   -0.21    0.49
  -6   0   7    0.81    0.65
   5   0  -7   -0.46    0.36
  -5   0   7   -0.02    0.44
  -4   0   7   -0.36    0.28
   4   0  -7   -0.48    0.24
  -3   0   7   -0.17    0.16
   3   0  -7   -0.50    0.24
   2   0  -7    0.10    0.19
  -2   0   7   -0.09    0.13
   1   0  -7   -0.07    0.12
   1   0   7  294.72   14.43
   2   0   7   22.17    3.91
  -3   0  -7    0.20    0.23
  -4   0  -7   -0.04    0.25
  -5   0  -7    0.01    0.33
   6   0   7    0.58    0.38
  -6   0  -7    0.76    0.61
  -7   0  -7   -0.47    0.42
   7   0   7   -0.08    0.48
   8   0   7    0.16    0.60
  -8   0  -7    0.63    0.74
  -9   0  -7    0.19    1.14
   9   0   7    0.45    0.79
   9  -1  -7   28.91    3.77
   9   1  -7   24.68    3.19
   8  -1  -7   10.13    2.14
  -8  -1   7   14.89    3.49
   8   1  -7   14.36    2.55
  -8   1   7   15.57    3.24
  -7  -1   7    9.29    1.66
   7  -1  -7   12.66    2.47
   7   1  -7   12.69    2.25
  -7   1   7   15.09    1.92
   6  -1  -7  109.31    5.95
  -6  -1   7  101.71    5.22
  -6   1   7  110.89    5.40
   6   1  -7   94.06    5.61
   5  -1  -7   26.21    2.54
  -5  -1   7   33.36    2.45
   5   1  -7   31.51    2.69
  -5   1   7   29.81    2.38
   4  -1  -7   61.30    3.69
  -4  -1   7   63.88    3.29
   4   1  -7   68.74    3.76
  -4   1   7   65.60    3.39
  -3  -1   7   10.91    1.06
   3  -1  -7   11.01    1.28
  -3   1   7   12.80    1.19
   3   1  -7   13.47    1.34
  -2  -1   7  297.90    8.95
   2  -1  -7  299.09    9.62
  -2   1   7  296.64    9.02
   2   1  -7  308.51    9.49
   1  -1  -7  215.25    6.80
   1   1  -7  220.28    6.66
  -3  -1  -7   61.17    2.65
  -3   1  -7   60.51    2.66
  -4  -1  -7   57.70    2.87
  -4   1  -7   53.77    2.88
  -5  -1  -7   42.27    2.71
  -5   1  -7   43.16    2.78
  -6  -1  -7   19.08    2.56
  -6   1  -7   16.95    1.99
   6   1   7   22.54    1.63
   7  -1   7   17.53    1.68
  -7  -1  -7   19.84    2.26
  -7   1  -7   16.15    2.07
   7   1   7   19.77    1.76
  -8  -1  -7   -0.11    0.81
   8  -1   7    0.24    0.63
   8   1   7   -0.13    0.54
  -8   1  -7    1.07    0.96
   9  -1   7    0.70    0.80
  -9  -1  -7    2.43    1.43
  -9   1  -7    1.37    1.15
   9   1   7    2.77    1.07
   9  -2  -7   11.47    2.62
   9   2  -7    8.25    2.44
   8  -2  -7    4.90    1.66
  -8  -2   7    5.36    1.85
  -8   2   7    5.85    1.63
   8   2  -7    4.43    1.49
  -7  -2   7    2.10    0.96
   7  -2  -7    1.65    0.93
  -7   2   7    1.89    0.86
   7   2  -7    2.45    1.09
  -6  -2   7    3.72    1.10
   6  -2  -7    4.03    1.29
  -6   2   7    2.99    0.91
   6   2  -7    4.15    1.29
   5  -2  -7    3.59    1.02
  -5  -2   7    3.74    0.97
   5   2  -7    3.98    1.09
  -5   2   7    1.53    0.71
  -4  -2   7   13.67    1.40
   4  -2  -7   15.32    1.79
   4   2  -7   16.49    1.70
  -4   2   7   15.59    1.55
   3  -2  -7   21.28    1.84
  -3  -2   7   21.96    1.56
  -3   2   7   21.78    1.62
   3   2  -7   23.75    1.83
  -2  -2   7    0.94    0.30
   2  -2  -7    0.43    0.39
   2   2  -7    0.92    0.41
  -2   2   7    0.76    0.31
   1  -2  -7   33.69    1.83
   1   2  -7   34.81    1.63
   0  -2  -7  141.46    4.49
   0  -2  -7  147.62    4.62
  -2  -2  -7    7.33    0.62
  -3  -2  -7    0.26    0.24
  -3   2  -7    0.15    0.23
  -4  -2  -7    5.42    0.95
  -4   2  -7    6.46    1.09
  -5  -2  -7    9.85    1.28
  -5   2  -7    7.61    1.37
   5   2   7    8.40    0.88
  -6  -2  -7   15.32    2.63
  -6   2  -7   15.08    2.50
   6   2   7   17.19    1.52
   7  -2   7   -0.70    0.45
  -7  -2  -7    0.07    0.54
  -7   2  -7    0.71    0.66
   7   2   7   -0.33    0.51
  -8  -2  -7   13.76    2.26
   8  -2   7   15.18    1.73
  -8   2  -7   15.97    2.56
   8   2   7   13.26    1.79
   9  -2   7    0.42    0.71
  -9  -2  -7    0.58    1.07
   9   2   7    0.95    0.85
  -9   2  -7   -0.39    0.94
   9  -3  -7   17.02    3.19
   9   3  -7   13.75    2.82
  -8  -3   7   12.35    2.32
   8  -3  -7   13.67    2.76
   8   3  -7    7.23    1.82
  -8   3   7   11.26    2.28
   7  -3  -7   25.20    2.95
  -7  -3   7   19.17    2.31
   7   3  -7   25.88    2.94
  -7   3   7   21.26    2.48
  -6  -3   7   48.87    3.37
   6  -3  -7   51.78    4.02
   6   3  -7   51.97    3.83
  -6   3   7   54.29    3.67
   5  -3  -7   15.88    1.94
  -5  -3   7   12.33    1.50
   5   3  -7   12.30    1.70
  -5   3   7   14.74    2.42
   4  -3  -7    5.78    1.33
  -4  -3   7    4.93    1.00
   4   3  -7    4.27    0.98
  -4   3   7    3.80    0.91
   3  -3  -7   55.18    3.29
  -3  -3   7   54.72    2.74
  -3   3   7   57.08    2.91
   3   3  -7   57.48    3.07
   2  -3  -7    1.34    0.51
  -2  -3   7    1.00    0.33
   2   3  -7    1.08    0.40
  -2   3   7    1.13    0.37
   1  -3  -7   63.99    2.94
   1   3  -7   63.96    2.61
  -1   3   7   66.37    2.53
  -1   3   7   64.24    2.41
   0  -3  -7    0.18    0.20
   0  -3  -7    0.13    0.19
   0   3  -7    0.39    0.18
  -1  -3  -7  314.65    9.09
  -1  -3  -7  292.76    9.25
  -2  -3  -7    0.59    0.26
  -2   3  -7    0.55    0.24
  -3  -3  -7   21.91    1.49
  -3   3  -7   24.72    1.60
  -4  -3  -7   33.17    2.12
  -4   3  -7   29.24    2.10
  -5  -3  -7   -0.43    0.35
   5   3   7   -0.19    0.29
  -5   3  -7    0.78    0.47
  -6  -3  -7   20.75    2.14
  -7  -3  -7   46.74    3.48
   7  -3   7   48.80    2.94
  -7   3  -7   41.97    3.41
   7   3   7   42.85    2.86
   8  -3   7    9.76    1.53
  -8  -3  -7    9.83    1.84
   8   3   7    8.22    1.53
  -8   3  -7   11.70    2.18
   9  -3   7    0.89    0.82
   9   3   7   -0.78    0.84
  -9   3  -7   -0.77    0.93
   9  -4  -7   -0.19    1.17
   9   4  -7    1.40    0.99
  -8  -4   7    2.12    1.16
   8  -4  -7    0.57    1.00
   8   4  -7    0.77    0.85
  -8   4   7    0.85    1.01
   7  -4  -7   -0.95    0.64
  -7  -4   7   -0.93    0.57
  -7   4   7    0.11    0.68
   7   4  -7   -0.14    0.71
   6  -4  -7    5.49    1.42
  -6  -4   7    4.71    1.12
  -6   4   7    6.38    1.38
   6   4  -7    5.66    1.35
  -5  -4   7   58.08    3.75
   5  -4  -7   66.11    4.34
   5   4  -7   68.23    4.14
  -5   4   7   70.60    4.00
  -4  -4   7   16.24    1.57
   4  -4  -7   17.20    1.93
  -4   4   7   16.91    1.72
   4   4  -7   18.62    1.84
   3  -4  -7  224.67    8.50
  -3  -4   7  230.35    7.65
  -3   4   7  221.70    7.88
   3   4  -7  218.49    7.95
   2  -4  -7    0.62    0.40
  -2  -4   7    0.26    0.21
   2   4  -7    0.64    0.33
  -2   4   7    0.72    0.38
   1  -4  -7  165.82    6.00
  -1   4   7  155.80    5.28
  -1   4   7  161.69    5.30
   1   4  -7  164.88    5.48
   0  -4  -7  669.77   19.15
   0  -4  -7  661.14   18.91
   0   4  -7  659.83   18.56
  -1  -4  -7   43.15    2.19
  -1  -4  -7   44.66    2.05
  -2  -4  -7  121.06    4.31
  -2   4  -7  117.71    4.23
  -3  -4  -7   16.27    1.31
  -3   4  -7   15.82    1.36
  -4  -4  -7   10.72    1.21
  -4   4  -7    9.83    1.21
   4   4   7   10.65    0.92
  -5  -4  -7    4.16    0.94
  -5   4  -7    1.45    0.73
   5   4   7    3.94    0.77
  -6  -4  -7    0.57    0.65
   6  -4   7    1.12    0.45
   6   4   7    1.00    0.58
   7  -4   7    0.76    0.62
  -7  -4  -7    1.49    0.89
  -7   4  -7    0.22    0.57
   7   4   7    0.12    0.61
  -8  -4  -7    0.97    0.99
   8  -4   7   -0.30    0.57
  -8   4  -7    1.44    0.79
   8   4   7    1.22    0.86
   9  -4   7   -1.53    0.71
   9   4   7   -0.10    0.85
   9  -5  -7    3.82    1.71
   9   5  -7    2.57    1.13
  -8  -5   7    4.33    1.38
   8  -5  -7    4.42    1.44
  -8   5   7    5.72    1.54
   8   5  -7    3.05    1.26
   7  -5  -7   -0.96    0.48
  -7  -5   7    1.65    0.98
   7   5  -7   -0.03    0.61
   6  -5  -7    1.23    1.27
  -6  -5   7    1.10    0.69
  -6   5   7    0.91    0.67
   6   5  -7    0.78    0.62
  -5  -5   7    2.68    0.89
   5  -5  -7    2.27    0.95
   5   5  -7    1.60    0.74
  -5   5   7    2.06    0.88
   4  -5  -7   26.40    2.49
  -4  -5   7   26.71    2.08
   4   5  -7   27.05    2.28
  -4   5   7   29.92    2.32
  -3  -5   7    0.05    0.23
   3  -5  -7    0.09    0.36
  -3   5   7   -0.02    0.26
   3   5  -7    0.40    0.34
   2  -5  -7  135.11    5.77
  -2  -5   7  140.16    4.96
  -2   5   7  130.65    5.18
   2   5  -7  141.00    5.27
   1  -5  -7  285.73   11.28
   1   5  -7  312.37    9.65
  -1   5   7  315.72    9.54
  -1   5   7  320.71    9.65
   0  -5  -7   37.51    2.04
   0  -5  -7   36.30    2.19
   0   5  -7   36.58    1.85
   0   5   7   34.50    1.71
   0   5   7   37.52    1.67
  -1  -5  -7  196.27    6.44
  -1  -5  -7  183.52    6.58
  -2  -5  -7   31.36    1.82
  -2   5  -7   25.72    1.67
  -3  -5  -7   28.49    1.87
   3   5   7   28.14    1.51
  -3   5  -7   25.32    1.85
  -4  -5  -7   20.88    1.76
   4   5   7   22.67    1.53
  -4   5  -7   23.51    1.96
   4   5   7   23.37    1.52
  -5  -5  -7    6.50    1.25
   5   5   7    6.67    1.32
  -5   5  -7    6.04    1.19
  -6  -5  -7    5.90    1.26
   6   5   7    8.22    1.32
  -6   5  -7   10.05    1.69
   7  -5   7   -0.12    0.45
  -7  -5  -7    0.37    0.68
   7   5   7   -0.14    0.54
  -7   5  -7   -0.45    0.58
  -8  -5  -7   11.51    3.10
   8  -5   7   11.88    1.58
  -8   5  -7    7.51    1.82
   8   5   7   11.54    1.89
   9  -5   7    1.42    0.76
   9   5   7   -0.35    0.71
  -8  -6   7    3.85    1.50
   8  -6  -7    4.87    1.72
  -8   6   7    2.10    1.34
   8   6  -7    2.41    1.18
   7  -6  -7   12.30    2.51
   7   6  -7   10.60    2.18
   6  -6  -7   25.84    2.98
  -6  -6   7   29.29    2.62
   6   6  -7   26.27    3.01
  -6   6   7   22.99    2.50
   5  -6  -7    6.23    1.55
  -5  -6   7    7.82    1.48
  -5   6   7    7.50    1.49
   5   6  -7    6.52    1.45
   4  -6  -7    0.44    0.57
  -4  -6   7    1.18    0.55
  -4   6   7    0.54    0.46
   4   6  -7   -0.33    0.35
   3  -6  -7    0.78    0.46
  -3  -6   7    0.48    0.33
  -3   6   7    0.03    0.39
   3   6  -7    0.61    0.41
  -2  -6   7    0.65    0.35
   2  -6  -7    1.04    0.55
  -2   6   7    0.09    0.33
   2   6  -7    0.55    0.35
   1  -6  -7    1.14    0.47
   1   6  -7    0.72    0.60
  -1   6   7    0.94    0.40
  -1   6   7    0.62    0.36
   0  -6  -7   14.51    1.41
   0   6   7   14.88    1.08
   0   6   7   15.20    1.19
   0   6  -7   13.76    1.17
  -1  -6  -7   74.83    3.29
   1   6   7   65.83    2.66
   1   6   7   68.27    2.86
  -2  -6  -7   11.34    1.17
   2   6   7   12.07    0.93
  -2   6  -7   13.13    1.23
   2   6   7   10.73    0.96
  -3  -6  -7   40.33    2.45
   3   6   7   41.16    2.08
   3   6   7   42.79    2.19
  -3   6  -7   41.47    2.57
  -4  -6  -7   -0.11    0.29
   4   6   7    0.30    0.31
   4   6   7    0.02    0.28
  -4   6  -7    0.35    0.44
  -5  -6  -7   51.27    3.89
  -5   6  -7   48.49    3.37
   5   6   7   46.62    2.72
  -6  -6  -7   36.08    2.85
  -6   6  -7   34.17    3.03
   6   6   7   40.15    2.70
  -7  -6  -7    4.86    1.20
  -7   6  -7    3.71    1.28
   7   6   7    2.98    0.95
   8  -6   7    0.71    0.64
  -8  -6  -7    0.91    0.86
   8   6   7    0.49    0.79
   9  -6   7    2.82    0.97
   9   6   7    3.93    1.23
   9  -7  -7   11.41    2.80
   9   7  -7    4.72    1.69
  -8  -7   7    2.98    1.39
   8  -7  -7    6.93    2.24
   8   7  -7    4.36    1.36
  -8   7   7    7.52    1.86
   7  -7  -7    1.24    0.97
   7   7  -7    2.00    1.01
  -7   7   7    1.58    1.49
  -6  -7   7   24.28    2.54
   6  -7  -7   29.45    3.19
   6   7  -7   26.17    2.70
  -6   7   7   27.30    2.72
   5  -7  -7    8.25    1.91
  -5  -7   7    7.83    1.39
  -5   7   7   10.96    1.91
   5   7  -7   10.98    1.88
  -4  -7   7   30.61    2.34
   4  -7  -7   27.83    2.74
   4   7  -7   32.37    2.59
  -4   7   7   31.63    2.58
   3  -7  -7    8.85    1.68
  -3  -7   7    8.46    1.16
  -3   7   7    7.75    1.35
   3   7  -7   10.27    1.28
   2  -7  -7  142.91    6.29
  -2  -7   7  145.12    5.40
  -2   7   7  145.01    5.65
  -2   7   7  144.73    5.85
   2   7  -7  138.64    5.66
   1  -7  -7   22.61    2.00
   1   7  -7   23.02    1.73
  -1   7   7   21.42    1.69
  -1   7   7   21.89    1.69
   0  -7  -7   26.30    2.09
   0   7  -7   29.46    2.35
   0   7   7   29.38    1.75
   0   7   7   30.18    1.92
  -1  -7  -7    3.83    0.84
   1   7   7    3.34    0.62
   1   7   7    3.80    0.73
  -2  -7  -7   15.24    1.45
   2   7   7   16.97    1.24
  -2   7  -7   15.33    1.46
   2   7   7   16.05    1.35
  -3  -7  -7   99.95    4.60
  -3   7  -7  111.55    4.91
   3   7   7  104.29    4.29
   3   7   7  105.79    4.14
  -4  -7  -7   47.61    3.05
   4   7   7   51.48    2.78
   4   7   7   49.96    2.78
  -4   7  -7   53.91    3.37
  -5  -7  -7   11.97    1.57
  -5   7  -7   15.86    1.93
   5   7   7   11.89    1.38
  -6  -7  -7   -0.71    0.42
  -6   7  -7    1.24    0.88
   6   7   7    0.53    0.61
  -7   7  -7    8.91    2.01
   7   7   7    7.30    1.39
  -8  -7  -7    6.72    1.65
   8   7   7    3.60    1.17
  -8   7  -7    4.12    1.57
   9   7   7   -0.87    0.88
   9  -8  -7    1.21    1.60
   9   8  -7   -1.19    0.99
   8  -8  -7    0.84    1.03
  -8  -8   7    1.79    1.06
   8   8  -7    1.65    1.00
   7  -8  -7    8.42    1.96
   7   8  -7    7.14    1.72
  -6  -8   7    4.72    1.18
   6  -8  -7    2.67    1.25
   6   8  -7    4.73    1.39
  -6   8   7    2.55    1.07
   5  -8  -7   10.17    2.09
  -5  -8   7   10.28    1.68
   5   8  -7    7.66    1.55
  -5   8   7   12.16    1.99
   4  -8  -7    3.19    1.09
  -4  -8   7    3.74    0.93
  -4   8   7    2.64    0.95
   4   8  -7    4.10    1.06
  -3  -8   7  237.96    8.74
   3  -8  -7  255.29    9.98
  -3   8   7  249.69    9.31
   3   8  -7  253.29    9.14
  -2  -8   7  133.18    5.17
   2  -8  -7  123.79    6.00
  -2   8   7  125.76    5.56
  -2   8   7  129.12    5.42
   2   8  -7  132.14    5.48
   1  -8  -7   99.51    4.76
  -1   8   7   82.06    3.95
  -1   8   7   89.42    4.21
   1   8  -7   94.41    4.19
   0  -8  -7   45.93    2.93
   0   8   7   38.91    2.47
   0   8   7   44.94    2.41
   0   8  -7   43.12    2.56
  -1  -8  -7   -0.16    0.26
   1   8   7    0.41    0.35
   1   8   7    0.48    0.41
  -2  -8  -7    3.95    0.87
   2   8   7    3.41    0.77
  -2   8  -7    3.34    0.85
  -3  -8  -7   24.91    2.07
   3   8   7   26.35    1.79
   3   8   7   22.86    1.84
  -3   8  -7   21.69    2.04
  -4  -8  -7    1.47    0.68
   4   8   7    1.60    0.63
   4   8   7    2.78    0.75
  -4   8  -7    1.74    0.74
  -5  -8  -7    0.24    0.46
  -5   8  -7   -0.15    0.45
   5   8   7    0.06    0.34
  -6  -8  -7    0.15    0.67
  -6   8  -7    1.59    0.93
   6   8   7    1.86    0.75
  -7  -8  -7   -0.43    0.75
   7   8   7   -0.04    0.59
  -7   8  -7    1.50    0.94
  -8  -8  -7    3.71    1.34
   8   8   7    2.94    1.22
  -8   8  -7    1.78    1.27
   9   8   7    2.64    1.27
   9  -9  -7   -1.11    1.34
   9   9  -7    0.70    1.43
   8  -9  -7    0.94    0.95
   8   9  -7   -0.64    0.99
   7  -9  -7    2.73    1.33
  -7   9   7    2.46    1.28
   7   9  -7   -0.24    1.01
  -6  -9   7   -0.03    0.62
   6  -9  -7    1.54    1.10
   6   9  -7   -0.04    0.51
  -5  -9   7   -0.18    0.52
   5  -9  -7    0.01    1.06
   5   9  -7   -0.26    0.60
  -5   9   7    0.11    0.76
   4  -9  -7   39.79    3.41
  -4  -9   7   37.91    3.00
  -4   9   7   39.71    3.18
   4   9  -7   41.03    3.11
   3  -9  -7   53.39    3.86
  -3  -9   7   54.46    3.24
  -3   9   7   48.89    3.42
   3   9  -7   54.93    3.39
  -2  -9   7   12.38    1.37
   2  -9  -7    7.57    1.50
  -2   9   7   12.87    1.45
  -2   9   7   13.20    1.60
   2   9  -7   11.38    1.43
   1  -9  -7   68.39    4.02
  -1   9   7   57.76    3.44
   1   9  -7   69.50    3.56
  -1   9   7   67.53    3.46
   0  -9  -7    6.50    1.29
   0   9   7    8.70    1.06
   0   9  -7    8.13    1.31
   0   9   7    8.61    1.17
  -1  -9  -7   10.22    1.35
   1   9   7   13.11    1.42
   1   9   7   10.27    1.14
  -1   9  -7   10.95    1.25
  -2  -9  -7   52.62    3.22
   2   9   7   54.70    3.12
  -2   9  -7   56.17    3.36
   2   9   7   55.06    2.82
  -3  -9  -7    4.88    1.07
   3   9   7    4.26    0.98
  -3   9  -7    5.48    1.24
   3   9   7    6.02    1.05
  -4  -9  -7   62.36    3.80
   4   9   7   58.05    3.25
  -4   9  -7   65.48    4.11
   4   9   7   68.49    3.66
  -5  -9  -7   -0.17    0.47
   5   9   7    0.08    0.45
  -5   9  -7    0.35    0.61
   5   9   7    1.04    0.64
  -6  -9  -7    4.84    1.35
   6   9   7    6.30    1.24
  -6   9  -7    3.29    1.21
  -7   9  -7    3.19    1.53
   7   9   7    1.85    0.86
   8   9   7    7.15    1.48
  -8   9  -7    7.24    2.07
   8 -10  -7    5.99    2.03
   8  10  -7    6.52    1.94
  -7 -10   7   45.15    3.98
   7 -10  -7   41.59    4.25
   7  10  -7   52.34    4.35
  -7  10   7   48.21    4.38
  -6 -10   7   16.18    3.27
   6 -10  -7   10.85    2.29
   6  10  -7   19.02    2.36
  -5 -10   7   35.20    2.95
   5 -10  -7   36.87    3.54
  -5  10   7   36.31    3.18
   5  10  -7   29.89    2.89
   4 -10  -7  106.28    6.15
  -4 -10   7  100.47    5.18
  -4  10   7  107.52    5.68
   4  10  -7  104.86    5.48
   3 -10  -7    1.39    0.80
  -3 -10   7    4.90    1.10
   3  10  -7    1.63    0.63
  -3  10   7    2.84    0.83
  -2 -10   7    0.25    0.43
   2 -10  -7    0.69    0.65
  -2  10   7    0.76    0.47
   2  10  -7    0.86    0.61
  -2  10   7    0.85    0.64
   1 -10  -7   -0.42    0.36
  -1  10   7    0.11    0.34
   1  10  -7    0.04    0.41
  -1  10   7   -0.36    0.40
   0  10   7    5.35    1.06
   0  10  -7    4.51    1.04
   0  10   7    4.75    1.13
  -1 -10  -7   11.82    1.55
   1  10   7   11.50    1.31
   1  10   7   11.57    1.46
  -1  10  -7    9.31    1.28
  -2 -10  -7  106.12    5.08
   2  10   7  100.38    4.79
  -2  10  -7  101.30    5.08
   2  10   7   95.58    4.32
  -3 -10  -7   55.24    3.61
   3  10   7   61.74    3.24
   3  10   7   59.18    3.44
  -3  10  -7   55.58    3.70
  -4 -10  -7    5.06    1.22
   4  10   7    9.66    1.25
   4  10   7    7.90    1.38
  -4  10  -7    6.35    1.41
  -5 -10  -7   40.81    3.21
  -5  10  -7   39.30    3.39
   5  10   7   39.10    2.98
   5  10   7   49.12    3.07
  -6 -10  -7   16.10    2.09
   6  10   7   12.85    1.73
  -6  10  -7   10.26    2.05
  -7 -10  -7    1.07    0.96
   7  10   7   -0.08    0.58
   8  10   7    5.24    1.49
   8 -11  -7    5.26    2.21
   8  11  -7    5.86    1.98
   7 -11  -7    0.32    1.08
  -7 -11   7   -0.50    0.85
  -7  11   7   -1.55    1.05
   7  11  -7   -0.78    0.63
   6 -11  -7    0.71    1.08
   6  11  -7    2.33    1.18
  -6  11   7    1.50    1.35
   5 -11  -7    0.08    0.80
  -5 -11   7    0.37    0.76
  -5  11   7    1.21    0.75
   5  11  -7    1.18    0.70
  -4 -11   7    2.26    0.95
  -4  11   7    4.51    1.22
   4  11  -7    3.15    1.03
   3 -11  -7   -0.29    0.37
  -3  11   7    0.86    0.67
   3  11  -7   -0.26    0.33
  -3  11   7    0.56    0.53
   2 -11  -7    0.84    0.74
   2  11  -7    0.01    0.47
  -2  11   7   -0.42    0.36
   1 -11  -7   21.79    2.33
  -1  11   7   20.36    2.09
  -1  11   7   21.66    2.00
   1  11  -7   19.50    1.96
   0  11   7    2.36    0.84
   0  11  -7    2.13    0.71
   0  11   7    2.65    0.76
  -1 -11  -7  103.33    5.43
   1  11   7  104.53    4.65
  -1  11  -7  101.48    4.92
   1  11   7   98.59    4.94
  -2 -11  -7   -0.19    0.44
  -2  11  -7    1.07    0.66
   2  11   7   -0.25    0.46
   2  11   7    0.43    0.36
  -3 -11  -7   -0.44    0.50
  -3  11  -7    0.01    0.52
   3  11   7   -0.16    0.50
  -4 -11  -7    0.91    0.71
  -4  11  -7    1.15    0.77
   4  11   7    1.12    0.65
   4  11   7    2.62    0.81
  -5 -11  -7    3.02    1.14
   5  11   7    1.65    0.98
  -5  11  -7    2.48    1.21
   5  11   7    3.16    1.01
  -6 -11  -7    0.19    0.71
  -6  11  -7   -0.40    0.88
   6  11   7   -0.51    0.55
  -7 -11  -7    7.13    1.85
   7  11   7    4.91    1.34
  -7  11  -7    6.72    1.78
   8 -12  -7    3.60    1.96
   8  12  -7    5.87    2.00
  -7 -12   7    4.10    1.45
   7 -12  -7    0.32    1.07
   7  12  -7    2.70    1.25
   6 -12  -7   14.67    2.79
   6  12  -7   20.55    2.56
  -6  12   7   19.08    3.01
  -5 -12   7   -0.57    0.68
   5 -12  -7    1.96    1.09
   5  12  -7    0.13    0.72
  -4 -12   7   12.89    2.10
   4 -12  -7   10.43    2.02
  -4  12   7   11.95    2.09
   4  12  -7   11.32    2.03
  -3 -12   7   13.35    1.69
   3 -12  -7   13.61    2.38
  -3  12   7   10.18    1.90
  -3  12   7   12.10    2.00
   3  12  -7   12.71    1.74
   2 -12  -7   46.99    3.79
   2  12  -7   47.49    3.41
  -2  12   7   47.16    3.54
  -2  12   7   47.39    3.28
   1 -12  -7   24.20    2.56
  -1  12   7   15.57    1.84
   1  12  -7   20.82    2.07
  -1  12   7   20.97    2.84
   0  12  -7  111.79    5.37
   0  12   7  107.54    5.43
   0  12   7   96.77    4.86
  -1 -12  -7   68.51    4.21
   1  12   7   75.13    3.95
   1  12   7   75.34    4.30
  -1  12  -7   75.31    4.23
  -2 -12  -7    0.12    0.45
   2  12   7    0.24    0.44
  -2  12  -7   -0.99    0.39
   2  12   7   -0.34    0.44
  -3 -12  -7    6.04    1.27
   3  12   7    4.72    1.06
  -3  12  -7    5.45    1.41
   3  12   7    6.34    1.44
  -4 -12  -7    7.17    1.54
   4  12   7    5.92    1.38
  -4  12  -7    7.27    1.57
   4  12   7    5.48    1.22
  -5 -12  -7    3.83    1.30
  -5  12  -7    4.02    1.46
   5  12   7    5.14    1.22
   5  12   7    2.33    0.99
  -6 -12  -7   10.45    2.04
   6  12   7    8.96    1.75
  -6  12  -7    8.99    1.99
   6  12   7    8.74    1.82
  -7  12  -7    3.54    1.51
   7  12   7    5.74    1.53
   8  12   7   -1.02    0.97
   7 -13  -7    0.22    1.21
   6 -13  -7   10.49    2.40
  -6 -13   7    9.84    2.03
  -6  13   7    8.49    1.88
   6  13  -7   12.69    2.25
   5 -13  -7    6.27    1.82
   5  13  -7    4.90    1.50
  -5  13   7    2.47    1.26
  -4 -13   7   14.11    2.27
   4 -13  -7   15.31    2.56
   4  13  -7   16.63    2.16
  -4  13   7   13.78    2.44
   3 -13  -7   45.75    3.97
  -3 -13   7   41.98    3.16
  -3  13   7   44.08    3.70
  -3  13   7   46.78    3.44
   3  13  -7   42.25    3.99
   2 -13  -7   10.76    2.09
   2  13  -7    9.25    1.74
  -2  13   7   10.22    1.98
  -2  13   7   10.94    1.79
  -1  13   7    3.50    1.17
  -1  13   7    6.86    1.44
   1  13  -7    5.38    1.25
   0  13   7    3.75    1.22
   0  13  -7    4.04    1.10
   0  13   7    3.37    0.97
  -1  13  -7   24.89    2.36
   1  13   7   25.48    2.54
  -1  13  -7   17.94    2.28
   1  13   7   20.52    2.05
  -2 -13  -7    3.47    1.06
   2  13   7    3.70    1.13
   2  13   7    3.91    1.04
  -2  13  -7    1.58    0.73
  -2  13  -7    2.91    1.11
  -3 -13  -7   14.14    1.95
   3  13   7   17.35    2.04
  -3  13  -7   11.16    2.07
   3  13   7   14.26    1.71
  -4 -13  -7    4.83    1.39
  -4  13  -7    4.70    1.49
   4  13   7    4.84    1.30
   4  13   7    5.72    1.32
  -5 -13  -7    3.89    1.27
   5  13   7    4.19    1.13
  -5  13  -7   -0.65    0.81
   5  13   7    1.76    0.93
  -6 -13  -7    1.64    1.07
   6  13   7    2.16    1.05
  -6  13  -7    2.03    1.35
   6  13   7    1.10    0.73
   7  13   7    0.59    0.93
   7  13   7    2.54    1.30
   7 -14  -7   13.66    2.77
   7  14  -7   11.41    2.44
  -6 -14   7   -0.17    0.94
   6 -14  -7    1.72    1.20
   6  14  -7    0.13    0.77
   5 -14  -7    8.82    2.09
   5  14  -7    8.35    1.87
  -5  14   7    9.26    2.00
  -4 -14   7   33.37    3.02
   4 -14  -7   33.27    3.68
  -4  14   7   36.67    3.30
   4  14  -7   34.49    3.23
   3 -14  -7    8.14    1.88
   3  14  -7    5.88    1.35
  -3  14   7    5.09    1.52
   2 -14  -7   10.84    2.08
  -2  14   7   10.86    1.94
  -2  14   7    9.10    1.90
   2  14  -7   11.13    2.96
  -1  14   7    2.11    0.85
  -1  14   7    1.23    0.81
   1  14  -7    3.74    1.13
   0  14  -7    1.74    0.84
   0  14   7    2.15    0.88
   0  14   7   -0.03    0.80
  -1  14  -7   28.60    2.77
   1  14   7   29.23    2.54
  -1  14  -7   35.93    3.26
   1  14   7   28.85    2.83
  -2 -14  -7   59.73    4.23
  -2  14  -7   58.63    4.03
   2  14   7   56.46    3.61
   2  14   7   59.92    4.08
  -2  14  -7   61.27    4.45
  -3 -14  -7    9.86    1.97
   3  14   7    9.95    1.93
   3  14   7   10.79    1.78
  -3  14  -7    9.40    1.94
  -4 -14  -7    9.56    2.03
   4  14   7    7.97    1.66
  -4  14  -7    6.73    1.84
   4  14   7    5.51    1.24
  -5 -14  -7   20.60    2.64
   5  14   7   15.62    2.02
   5  14   7   14.50    2.38
  -5  14  -7   16.07    3.36
  -6  14  -7   11.34    2.51
   6  14   7    4.94    1.45
   6  14   7    5.38    1.95
   7  14   7   -1.71    0.81
   7 -15  -7   -1.74    1.00
   7  15  -7    1.50    1.21
  -6 -15   7    0.32    1.81
   6 -15  -7    1.36    1.19
   6  15  -7   -0.23    1.05
  -5 -15   7    3.26    1.24
   5 -15  -7   -0.30    0.87
   5  15  -7    1.75    0.96
  -5  15   7    1.65    1.28
   4 -15  -7    0.38    0.88
  -4  15   7    0.55    0.73
   4  15  -7    0.27    0.62
   3 -15  -7    7.47    1.88
   3  15  -7    8.09    1.79
  -3  15   7    8.01    1.72
  -2  15   7    1.37    0.91
  -2  15   7    1.28    1.42
   2  15  -7    0.82    0.75
  -1  15   7   12.06    2.13
  -1  15   7   19.99    2.25
   1  15  -7   16.92    2.20
   0  15  -7    2.75    1.11
   0  15   7    0.72    0.80
   0  15   7    1.13    0.75
   1  15   7    3.94    1.06
   1  15   7    3.75    1.28
  -2 -15  -7   37.45    3.42
  -2  15  -7   38.04    3.55
   2  15   7   36.08    3.30
   2  15   7   35.88    2.87
  -2  15  -7   34.72    3.17
  -3 -15  -7    0.97    0.84
   3  15   7    0.07    0.51
   3  15   7    0.49    0.84
  -3  15  -7    0.11    0.56
  -3  15  -7    0.61    1.00
  -4 -15  -7    3.32    1.32
  -4  15  -7    4.71    1.66
   4  15   7    3.40    1.17
   4  15   7    4.39    1.46
  -5 -15  -7    2.32    1.12
   5  15   7    2.93    1.33
   5  15   7    0.99    0.85
  -5  15  -7    2.93    1.35
   6  15   7    0.71    0.97
   6 -16  -7    1.98    1.72
   6  16  -7    1.20    1.12
   5 -16  -7    0.74    1.27
  -5 -16   7    2.14    1.17
   5  16  -7   -0.23    1.00
  -5  16   7    0.65    1.05
   4 -16  -7   -0.06    0.75
  -4 -16   7    0.39    0.84
  -4  16   7   -0.53    0.64
   4  16  -7   -1.65    0.64
  -4  16   7    0.62    1.00
   3 -16  -7    3.29    1.23
   3  16  -7    3.70    1.30
  -3  16   7    3.71    1.30
  -3  16   7    0.18    1.10
   2  16  -7   18.25    2.47
  -2  16   7   18.67    2.31
  -1  16   7    0.90    0.81
  -1  16   7   -0.94    0.46
   1  16  -7   -0.05    0.60
   0  16   7    4.77    1.55
   0  16  -7    7.54    1.63
   0  16   7    6.58    1.83
   1  16   7   31.96    2.82
   1  16   7   30.64    3.13
  -1  16  -7   28.98    2.99
  -1  16  -7   28.32    3.13
  -2  16  -7    9.98    2.01
   2  16   7    8.74    1.68
  -2  16  -7    8.92    1.86
   2  16   7    8.46    1.79
  -3 -16  -7    0.22    0.82
  -3  16  -7    2.72    1.25
   3  16   7    2.24    1.15
  -3  16  -7    0.65    0.78
  -4 -16  -7   -0.85    0.82
   4  16   7   -1.25    0.83
   4  16   7    0.02    0.68
  -4  16  -7   -1.48    0.99
   5  16   7    2.55    1.12
  -5  16  -7    1.88    2.47
   6  16   7    9.27    1.97
  -5  17   7    7.69    2.11
   4 -17  -7    1.19    1.20
   4  17  -7   -1.73    0.71
  -4  17   7    0.06    0.91
  -4  17   7    0.28    1.28
  -3  17   7    3.66    1.28
  -3  17   7    1.97    1.23
   3  17  -7    1.30    1.00
   2  17  -7    5.99    1.45
  -2  17   7    3.01    1.59
  -2  17   7    3.83    1.34
  -1  17   7    6.63    1.53
   1  17  -7    5.58    1.60
   0  17   7    3.19    1.21
   0  17  -7    2.12    1.18
  -1  17  -7    1.61    0.93
   1  17   7    2.37    0.93
   2  17   7    1.86    0.87
  -2  17  -7   -1.63    0.89
  -2  17  -7   -0.64    0.61
  -3 -17  -7    0.50    0.90
  -3  17  -7    0.04    0.64
   3  17   7   -0.58    0.60
  -3  17  -7    0.37    1.03
  -4  17  -7    2.40    1.45
   4  17   7   -1.29    1.31
  -4  17  -7    1.49    0.89
   4  17   7    1.65    0.98
   5  17   7    0.47    1.03
   5  17   7   -0.92    1.31
   5 -18  -7    1.02    1.60
   5  18  -7    1.51    1.07
   4  18  -7    3.74    1.63
  -4  18   7   -1.41    0.91
   3  18  -7   -0.05    0.90
  -3  18   7    0.52    1.52
  -3  18   7    0.87    0.79
   2  18  -7   -0.45    0.83
  -2  18   7    0.42    0.77
  -2  18   7   -2.16    1.04
  -1  18   7   -0.20    1.00
   1  18  -7    0.04    0.82
  -1  18   7    0.48    0.69
   0  18   7    0.20    1.15
   0  18   7    0.11    0.84
   0  18  -7   -0.63    1.09
   0  18  -7   -1.42    0.53
   1  18   7    1.73    0.97
  -1  18  -7    3.08    1.47
  -1  18  -7    0.52    0.91
   1  18   7    0.98    0.92
  -2  18  -7    1.76    0.94
  -2  18  -7   -0.10    1.12
   2  18   7    1.72    0.87
   2  18   7    1.54    1.70
  -3  18  -7    1.47    1.09
   3  18   7    0.43    0.93
  -4  18  -7    3.73    1.50
   4  18   7    3.37    1.21
   4  18   7    2.80    1.53
   5  18   7   11.44    2.53
   5  18   7   18.05    2.71
  -4  19   7    2.76    1.39
   4  19  -7    4.52    1.74
  -3  19   7    1.17    1.16
   2  19  -7    3.35    1.24
  -2  19   7    3.55    1.46
  -1  19   7    8.96    1.99
   1  19  -7    8.68    2.03
  -1  19   7    7.09    2.02
   0  19  -7    3.62    1.30
   0  19   7    3.11    1.68
   0  19   7    2.30    1.14
   1  19   7    0.01    0.72
   1  19   7    0.12    1.06
  -1  19  -7   -0.53    0.85
   2  19   7   -0.09    1.15
  -2  19  -7   -0.10    0.94
   2  19   7    0.35    0.97
   3  19   7    1.94    1.55
  -3  19  -7   -0.18    0.82
   3  19   7    0.69    0.93
   4  19   7   -0.13    1.01
   4  19   7    3.94    1.53
  -4  19  -7    0.86    1.29
  -3  20   7   -0.25    1.28
   3  20  -7    1.30    1.35
  -2  20   7    2.50    1.36
   2  20  -7    2.80    1.29
   1  20  -7   -1.25    1.11
  -1  20   7   -0.85    0.78
   0  20  -7   -0.10    0.84
   0  20   7   -0.14    0.84
   1  20   7   -0.16    0.79
  -1  20  -7   -0.73    1.00
   2  20   7   -0.76    0.77
  -2  20  -7   -2.01    1.45
   3  20   7   -1.06    1.02
  -3  20  -7   -0.84    0.84
  -1  21   7    2.24    1.27
   1  21  -7    1.52    1.44
   0  21   7    5.74    1.95
   0  21  -7    2.56    1.48
   1  21   7    0.86    1.12
  -1  21  -7   -0.17    1.26
   9   0  -8   11.29    2.39
  -8   0   8   25.22    3.12
   8   0  -8   29.59    3.34
   7   0  -8    3.33    1.12
  -7   0   8    0.62    0.72
   6   0  -8   95.61    5.70
  -6   0   8  104.27    5.19
   5   0  -8   74.40    4.47
  -5   0   8   72.66    3.88
  -4   0   8   49.77    2.87
   4   0  -8   58.96    3.50
   3   0  -8  138.06    5.55
  -3   0   8  128.64    4.87
   2   0  -8  187.25    6.48
  -2   0   8  187.77    5.84
   1   0  -8  209.11    6.51
  -1   0  -8   31.61    5.51
  -3   0  -8   48.41    2.22
  -4   0  -8   67.63    3.24
  -5   0  -8   51.07    3.05
  -6   0  -8   28.60    2.42
  -7   0  -8    0.76    0.74
  -8   0  -8    2.75    1.21
  -9   0  -8    5.74    1.69
   9  -1  -8    2.61    1.57
   9   1  -8    2.25    1.45
   8  -1  -8    0.30    0.92
  -8  -1   8    0.83    0.95
  -8   1   8   -0.95    0.78
   8   1  -8    0.93    1.05
   7  -1  -8   36.28    3.60
  -7  -1   8   36.93    3.14
  -7   1   8   37.10    3.17
   7   1  -8   37.05    3.61
   6  -1  -8    0.08    0.55
  -6  -1   8    1.43    0.74
  -6   1   8   -0.74    0.38
   6   1  -8    1.61    0.77
   5  -1  -8   93.96    5.24
  -5  -1   8   94.16    4.55
   5   1  -8   92.31    5.09
  -5   1   8   90.97    4.54
   4  -1  -8    2.70    0.81
  -4  -1   8    2.42    0.71
   4   1  -8    2.16    0.73
  -4   1   8    2.45    0.69
   3  -1  -8   10.69    1.24
  -3  -1   8    8.26    0.91
   3   1  -8    7.93    1.06
  -3   1   8    8.04    0.91
  -2  -1   8   33.31    1.53
   2  -1  -8   31.64    2.00
   2   1  -8   32.12    1.92
  -2   1   8   32.68    1.58
   1  -1  -8    0.07    0.17
   1   1  -8    0.10    0.15
  -2  -1  -8   20.02    5.27
  -3  -1  -8   12.50    1.00
  -3   1  -8   12.54    1.01
  -4  -1  -8    8.74    1.03
  -4   1  -8    7.16    0.98
  -5  -1  -8    0.75    0.46
  -5   1  -8    0.28    0.38
  -6  -1  -8   -0.58    0.41
  -6   1  -8    0.37    0.53
  -7  -1  -8    9.62    1.86
  -7   1  -8   11.65    1.96
  -8  -1  -8    1.14    0.91
  -8   1  -8   -0.56    0.60
  -9  -1  -8    2.65    1.24
  -9   1  -8    0.68    1.19
   9  -2  -8    6.30    1.86
   9   2  -8    5.35    1.84
  -8  -2   8    3.68    1.15
   8  -2  -8    2.54    1.44
   8   2  -8    4.56    1.75
  -8   2   8    0.90    0.98
   7  -2  -8   -0.71    0.48
  -7  -2   8   -0.25    0.57
  -7   2   8    1.05    0.84
   7   2  -8   -0.55    0.55
  -6  -2   8    1.51    0.73
   6  -2  -8   -0.32    0.51
   6   2  -8    1.74    0.87
  -6   2   8    0.75    0.71
   5  -2  -8    2.03    0.86
  -5  -2   8    3.55    0.86
  -5   2   8    3.31    0.90
   5   2  -8    3.67    1.10
   4  -2  -8   93.61    4.85
  -4  -2   8   86.11    4.09
  -4   2   8   99.22    4.38
   4   2  -8   92.95    4.62
  -3  -2   8  130.35    5.01
   3  -2  -8  139.94    5.86
  -3   2   8  143.77    5.26
   3   2  -8  141.12    5.61
  -2  -2   8    0.42    0.21
   2  -2  -8   -0.45    0.25
  -2   2   8    0.84    0.29
   2   2  -8    0.46    0.29
   1  -2  -8  658.38   18.47
   1   2  -8  623.40   18.00
   0  -2  -8  417.42   11.93
   0  -2  -8  415.45   11.83
  -1  -2  -8    4.04    3.89
  -1   2  -8    0.63    2.94
   1   2   8    2.77    4.03
  -2  -2  -8   21.88    1.15
  -3  -2  -8   26.24    1.55
  -3   2  -8   25.88    1.56
  -4  -2  -8   27.16    1.84
  -4   2  -8   26.33    1.92
  -5  -2  -8   23.18    1.98
  -5   2  -8   26.70    2.13
  -6  -2  -8    9.58    2.35
  -6   2  -8    9.29    1.59
  -7  -2  -8    0.42    0.71
  -7   2  -8    1.31    0.89
  -8  -2  -8    5.55    1.46
   8   2   8    6.52    1.24
  -8   2  -8    7.15    1.80
  -9  -2  -8    7.58    2.25
  -9   2  -8    4.91    1.76
   9  -3  -8   13.56    2.98
   9   3  -8   16.55    3.58
   8  -3  -8   -1.55    0.68
  -8  -3   8   -1.95    0.73
  -8   3   8   -1.03    0.82
   8   3  -8    0.07    1.02
  -7  -3   8    0.20    0.73
   7  -3  -8    0.98    0.87
  -7   3   8    0.40    0.73
   7   3  -8   -0.14    0.76
  -6  -3   8    9.31    1.63
   6  -3  -8    8.30    1.93
  -6   3   8    8.05    1.54
   6   3  -8    5.53    1.45
   5  -3  -8    7.53    1.61
  -5  -3   8    7.27    1.34
   5   3  -8    6.74    1.47
  -4  -3   8    0.55    0.43
   4  -3  -8   -0.35    0.31
   4   3  -8   -0.28    0.38
  -4   3   8    0.22    0.46
  -3  -3   8   11.05    1.08
   3  -3  -8   10.28    1.38
  -3   3   8    9.27    1.08
   3   3  -8   10.73    1.24
   2  -3  -8    1.20    0.50
  -2  -3   8    1.41    0.38
  -2   3   8    1.03    0.36
   1  -3  -8   25.52    1.68
   1   3  -8   24.89    1.42
   0  -3  -8    1.48    0.36
   0  -3  -8    1.08    0.36
  -1  -3  -8    0.02    0.16
  -2  -3  -8    6.97    0.71
  -3  -3  -8   60.38    2.74
  -3   3  -8   62.31    2.81
  -4  -3  -8    7.54    1.00
  -4   3  -8    7.59    1.20
  -5  -3  -8   61.63    3.46
  -5   3  -8   68.93    3.71
  -6  -3  -8   12.39    1.66
  -7  -3  -8    1.40    0.73
  -7   3  -8    2.60    1.12
   7   3   8    1.69    0.68
  -8  -3  -8    3.26    1.21
  -8   3  -8    2.10    1.20
   9   3   8    2.75    0.98
  -9   3  -8    1.74    1.42
   8  -4  -8   13.85    2.72
  -8  -4   8   15.50    2.45
  -8   4   8   15.98    2.46
   8   4  -8   15.59    2.73
   7  -4  -8    0.99    0.88
  -7  -4   8   -0.07    0.61
   7   4  -8    1.80    0.87
  -6  -4   8    9.13    1.61
   6   4  -8    9.78    2.17
  -6   4   8   11.16    1.91
   5  -4  -8    8.70    1.94
  -5  -4   8    4.27    1.07
  -5   4   8    3.68    0.94
   5   4  -8    4.67    1.32
   4  -4  -8   16.11    1.87
  -4  -4   8   12.26    1.38
   4   4  -8   14.20    1.62
  -4   4   8   12.26    1.41
  -3  -4   8    1.32    0.50
   3  -4  -8    0.15    0.46
   3   4  -8    0.46    0.41
  -3   4   8    0.67    0.40
  -2  -4   8   -0.07    0.15
   2  -4  -8    0.65    0.44
  -2   4   8   -0.29    0.16
   2   4  -8    0.24    0.21
   1  -4  -8   21.20    1.65
  -1   4   8   19.98    1.21
  -1   4   8   20.67    1.14
   1   4  -8   16.38    1.22
   0  -4  -8  139.45    5.10
   0   4  -8  138.90    4.57
  -1  -4  -8  254.65    8.37
  -1  -4  -8  277.51    8.24
  -2  -4  -8    5.93    0.71
  -3  -4  -8   90.26    3.74
  -3   4  -8   92.45    3.82
  -4  -4  -8   97.36    4.23
  -4   4  -8   94.39    4.35
  -5  -4  -8    0.11    0.40
  -5   4  -8    0.09    0.44
  -6  -4  -8    0.40    0.60
  -6   4  -8   -0.12    0.48
  -7  -4  -8    7.24    1.55
   7   4   8    9.33    1.73
  -7   4  -8    7.60    1.63
  -8  -4  -8   -0.50    0.79
   8   4   8    2.06    0.85
  -8   4  -8    2.58    1.01
   9   4   8    2.69    1.07
   9  -5  -8   -0.19    1.23
   9   5  -8   -0.91    0.85
   8  -5  -8    0.84    1.04
  -8  -5   8    2.55    0.93
   8   5  -8    0.96    1.21
  -8   5   8   -0.17    1.19
  -7  -5   8    1.46    1.06
   7  -5  -8    2.22    0.96
   7   5  -8    3.55    1.18
  -6  -5   8   25.09    2.48
   6  -5  -8   28.56    2.99
   6   5  -8   27.33    3.13
  -6   5   8   30.68    2.78
  -5  -5   8   55.67    4.15
   5  -5  -8   52.83    3.99
   5   5  -8   53.48    3.72
  -5   5   8   54.60    3.51
   4  -5  -8   41.90    3.24
  -4  -5   8   36.68    2.47
   4   5  -8   38.12    2.79
  -4   5   8   39.02    2.71
   3  -5  -8   32.25    2.61
  -3  -5   8   34.99    2.11
   3   5  -8   34.10    2.36
  -3   5   8   29.98    2.18
   2  -5  -8  104.93    4.83
  -2  -5   8  103.57    3.83
  -2   5   8   95.45    4.07
   2   5  -8   98.28    4.20
   1  -5  -8   11.82    1.30
   1   5  -8   12.33    1.07
  -1   5   8   10.83    0.94
  -1   5   8   11.07    0.92
   0  -5  -8  240.59    8.04
   0   5  -8  229.65    7.38
  -1  -5  -8    8.68    1.00
  -1  -5  -8    7.67    0.85
  -2  -5  -8   71.27    3.14
  -3  -5  -8   23.16    1.71
  -3   5  -8   25.96    1.84
  -4  -5  -8    8.55    1.10
  -4   5  -8   10.65    1.30
  -5  -5  -8    1.18    0.57
  -5   5  -8    0.11    0.46
  -6  -5  -8   16.05    1.90
   6   5   8   18.21    1.57
  -6   5  -8   16.97    1.99
  -7   5  -8    7.48    1.63
   7   5   8    6.77    1.19
  -8  -5  -8   -0.43    1.05
   8   5   8    0.41    0.69
  -8   5  -8   -0.33    0.91
   9   5   8    0.78    0.93
   9  -6  -8    4.08    1.71
   9   6  -8    2.77    1.53
   8  -6  -8    2.81    1.62
  -8  -6   8    2.49    1.21
  -8   6   8    4.90    1.57
   8   6  -8    3.93    1.55
   7  -6  -8   10.89    2.22
   7   6  -8   10.56    2.21
   6  -6  -8    1.05    0.75
  -6  -6   8    1.25    0.70
  -6   6   8   -0.12    0.57
   6   6  -8    0.55    0.66
  -5  -6   8   13.24    1.63
   5  -6  -8   12.00    2.18
  -5   6   8   12.82    1.66
   5   6  -8   11.76    2.01
  -4  -6   8   29.35    2.24
   4  -6  -8   31.34    2.80
  -4   6   8   28.09    2.36
   4   6  -8   27.54    2.38
  -3  -6   8   35.19    2.25
   3  -6  -8   38.05    2.89
   3   6  -8   33.80    2.42
  -3   6   8   34.09    2.41
  -2  -6   8    0.02    0.21
   2  -6  -8    0.52    0.35
  -2   6   8    0.59    0.38
  -2   6   8    0.31    0.31
   2   6  -8    0.09    0.36
   1  -6  -8   77.45    3.90
  -1   6   8   76.91    3.30
   1   6  -8   74.33    3.36
  -1   6   8   75.54    3.20
   0  -6  -8    4.75    0.99
   0   6  -8    4.46    0.76
   0   6   8    4.89    0.64
   0   6   8    5.32    0.60
  -1  -6  -8   80.99    3.58
  -1  -6  -8   77.89    3.74
  -2  -6  -8   15.48    1.37
  -2   6  -8   16.19    1.38
  -3  -6  -8    7.29    1.00
  -3   6  -8    6.71    1.15
  -4  -6  -8   17.52    1.62
  -4   6  -8   14.83    1.67
  -5  -6  -8   10.48    2.50
   5   6   8    9.49    1.07
  -5   6  -8    7.89    1.50
   5   6   8   11.17    1.14
  -6  -6  -8   23.85    2.36
  -6   6  -8   18.43    2.20
   6   6   8   23.70    1.94
  -7  -6  -8    0.28    0.61
   7   6   8   -0.05    0.62
  -7   6  -8    1.13    0.84
  -8  -6  -8   11.12    2.09
   8   6   8   10.29    1.72
   9   6   8    3.29    1.25
   9  -7  -8    2.61    1.45
   9   7  -8   -1.12    1.08
  -8  -7   8    1.50    1.06
   8  -7  -8    1.44    1.28
   8   7  -8    2.42    1.21
  -8   7   8    2.54    1.30
   7  -7  -8    4.30    1.60
  -7   7   8    1.84    1.05
   7   7  -8    1.48    0.80
  -6  -7   8   -0.14    0.66
   6  -7  -8    1.32    1.01
   6   7  -8    1.38    0.72
  -6   7   8   -1.08    0.58
  -5  -7   8    7.38    1.33
   5  -7  -8    5.62    1.50
   5   7  -8    5.48    1.38
  -5   7   8    8.77    1.65
   4  -7  -8    0.55    0.59
  -4  -7   8    0.89    0.53
  -4   7   8   -0.06    0.40
   4   7  -8    1.11    0.64
  -3  -7   8    3.35    0.81
   3  -7  -8    3.26    1.06
   3   7  -8    1.76    0.66
  -3   7   8    2.68    0.84
  -2  -7   8    0.10    0.29
   2  -7  -8    0.57    0.47
  -2   7   8    0.07    0.28
  -2   7   8    0.09    0.31
   2   7  -8    0.16    0.29
   1  -7  -8    3.53    0.91
   1   7  -8    4.80    0.91
  -1   7   8    4.53    1.02
  -1   7   8    3.67    0.79
   0  -7  -8    4.98    1.06
   0   7   8    3.57    0.71
   0   7  -8    3.05    0.69
   0   7   8    3.62    0.65
  -1  -7  -8    7.90    1.04
   1   7   8    7.34    0.81
   1   7   8    6.94    0.72
  -2  -7  -8   49.28    2.78
  -2   7  -8   48.90    2.79
   2   7   8   50.68    2.22
   2   7   8   49.00    2.35
  -3  -7  -8   93.95    4.26
  -3   7  -8   84.65    4.22
   3   7   8   91.49    3.65
   3   7   8   87.89    3.47
  -4  -7  -8    0.49    0.49
  -4   7  -8    1.32    0.53
   4   7   8    0.62    0.47
   4   7   8    1.36    0.51
  -5  -7  -8   56.97    3.55
   5   7   8   55.20    2.93
  -5   7  -8   55.45    3.68
  -6  -7  -8   15.36    1.89
   6   7   8   10.31    1.52
  -6   7  -8    9.35    1.80
  -7  -7  -8   -0.44    0.60
  -7   7  -8    0.35    0.98
   7   7   8    0.99    0.75
  -8  -7  -8   -1.66    0.73
   8   7   8    0.17    0.82
  -8   7  -8    0.70    1.15
   9   7   8    0.63    1.07
   9  -8  -8    0.72    1.77
   9   8  -8   -1.46    1.13
  -8  -8   8    1.01    0.87
   8  -8  -8    2.63    1.39
   8   8  -8    1.97    1.16
   7  -8  -8   14.03    2.79
  -7   8   8   17.13    4.24
   7   8  -8    8.02    1.71
  -6  -8   8    1.64    0.85
   6  -8  -8    1.73    1.07
   6   8  -8    1.26    0.78
  -6   8   8    3.17    1.19
   5  -8  -8   -0.78    0.90
  -5  -8   8    1.80    0.75
   5   8  -8    0.79    0.65
  -5   8   8    0.16    0.55
   4  -8  -8    3.26    1.18
  -4  -8   8    5.14    1.09
  -4   8   8    3.52    1.02
   4   8  -8    4.73    1.14
  -3  -8   8    0.69    0.49
   3  -8  -8   -0.05    0.39
  -3   8   8    0.42    0.46
   3   8  -8    0.85    0.51
  -2  -8   8   80.21    3.66
   2  -8  -8   81.00    4.59
  -2   8   8   82.18    4.13
   2   8  -8   85.15    4.15
  -2   8   8   84.80    4.01
   1  -8  -8   -0.47    0.31
  -1   8   8    0.77    0.44
  -1   8   8    0.59    0.35
   1   8  -8    0.45    0.39
   0  -8  -8    1.31    0.67
   0   8   8    1.19    0.47
   0   8   8    1.94    0.59
   0   8  -8    2.03    0.65
  -1  -8  -8    0.65    0.35
   1   8   8    0.42    0.28
   1   8   8    0.70    0.45
  -2  -8  -8   26.22    2.05
  -2   8  -8   25.73    2.07
   2   8   8   24.33    1.74
   2   8   8   26.39    1.63
  -3  -8  -8   29.73    2.30
  -3   8  -8   29.87    2.35
   3   8   8   25.91    1.88
   3   8   8   29.76    1.81
  -4  -8  -8   95.34    5.12
   4   8   8   97.50    4.24
  -4   8  -8   97.62    5.02
  -5  -8  -8   12.14    1.91
  -5   8  -8    9.72    1.82
   5   8   8   13.47    1.40
   5   8   8   11.25    1.41
  -6  -8  -8    2.92    1.02
  -6   8  -8    1.23    0.98
   6   8   8    2.16    0.83
   6   8   8    3.50    0.93
  -7  -8  -8    0.87    0.60
  -7   8  -8   -1.26    0.78
   7   8   8   -0.39    0.58
  -8  -8  -8    3.74    1.51
  -8   8  -8    1.08    1.49
   8   8   8    5.93    1.25
   8  -9  -8    1.73    1.45
   8   9  -8    2.22    1.22
   7  -9  -8    8.67    2.14
  -7   9   8   11.72    2.42
   7   9  -8   11.38    2.26
  -6  -9   8    4.30    1.28
   6  -9  -8    6.18    1.61
   6   9  -8    8.68    1.84
  -5  -9   8    8.38    1.59
   5  -9  -8    6.27    1.56
  -5   9   8    7.60    1.63
   5   9  -8    8.30    1.67
   4  -9  -8    0.98    0.57
   4   9  -8   -0.25    0.45
  -4   9   8    0.12    0.60
   3  -9  -8  212.20    9.13
  -3  -9   8  207.10    7.84
  -3   9   8  216.55    8.46
   3   9  -8  210.51    8.30
   2  -9  -8  235.26    9.39
  -2   9   8  218.77    8.54
   2   9  -8  225.06    8.46
  -2   9   8  229.79    8.36
   1  -9  -8    0.22    0.50
  -1   9   8   -0.28    0.27
   1   9  -8    0.02    0.29
  -1   9   8    0.22    0.40
   0  -9  -8    4.92    1.12
   0   9   8    4.66    0.91
   0   9   8    5.60    1.04
   0   9  -8    3.93    0.90
  -1  -9  -8   39.67    2.66
   1   9   8   36.98    2.40
  -1   9  -8   37.23    2.46
   1   9   8   35.54    2.12
  -2  -9  -8    9.87    1.57
   2   9   8    5.70    1.08
   2   9   8    6.44    1.02
  -2   9  -8    6.82    1.27
  -3  -9  -8   12.62    1.59
  -3   9  -8   12.88    1.60
   3   9   8   13.63    1.29
   3   9   8   12.75    1.45
  -4  -9  -8    7.50    1.50
  -4   9  -8    7.67    1.48
   4   9   8    9.33    1.20
   4   9   8    7.73    1.29
  -5  -9  -8   21.72    2.26
   5   9   8   19.08    1.84
  -5   9  -8   21.47    2.39
   5   9   8   19.95    1.83
  -6  -9  -8    6.34    1.42
   6   9   8    5.50    1.16
  -6   9  -8    7.46    1.72
   6   9   8    5.44    1.26
  -7  -9  -8    1.20    1.04
   7   9   8    3.45    1.05
  -7   9  -8    2.08    1.29
   8   9   8   -0.83    0.90
  -8   9  -8   -2.49    1.00
   8 -10  -8    5.97    2.34
   8  10  -8    3.21    1.79
  -7 -10   8    4.98    1.52
   7 -10  -8    0.02    1.12
   7  10  -8    3.39    1.16
  -7  10   8    1.90    1.23
  -6 -10   8    1.71    1.16
   6 -10  -8    1.83    1.15
   6  10  -8    3.68    1.26
   5 -10  -8   -0.72    0.47
  -5 -10   8    0.48    0.68
   5  10  -8   -0.07    0.63
  -5  10   8    0.32    0.71
  -4 -10   8    2.85    0.77
   4 -10  -8    0.52    0.76
   4  10  -8    3.57    1.07
  -4  10   8    2.93    1.13
  -3 -10   8   12.83    1.59
   3 -10  -8   10.30    2.10
   3  10  -8   13.90    1.71
  -3  10   8   14.54    1.88
  -3  10   8   14.78    1.74
   2 -10  -8   31.08    2.82
   2  10  -8   29.69    2.43
  -2  10   8   30.64    2.40
  -2  10   8   31.86    2.62
   1 -10  -8    1.02    0.76
   1  10  -8    2.34    0.77
  -1  10   8    1.85    0.70
  -1  10   8    2.76    0.83
   0 -10  -8    0.70    0.56
   0  10   8    1.08    0.46
   0  10   8    0.43    0.51
   0  10  -8    0.96    0.59
  -1 -10  -8   13.55    1.66
   1  10   8   11.53    1.43
  -1  10  -8   13.55    1.51
   1  10   8   15.51    1.42
  -2 -10  -8   10.37    1.65
  -2  10  -8    6.38    1.42
   2  10   8    9.90    1.28
   2  10   8   11.61    1.23
  -3 -10  -8   19.75    2.10
  -3  10  -8   20.91    2.17
   3  10   8   21.49    1.74
   3  10   8   22.27    1.96
  -4 -10  -8   18.74    2.04
   4  10   8   15.54    1.77
  -4  10  -8   18.63    2.18
   4  10   8   15.83    1.60
  -5 -10  -8    2.27    0.87
  -5  10  -8    0.76    0.77
   5  10   8    3.41    0.92
   5  10   8    2.17    0.77
  -6 -10  -8   -0.27    0.65
   6  10   8   -0.12    0.51
  -6  10  -8    0.93    1.00
   6  10   8    0.52    0.77
  -7 -10  -8    2.61    1.10
   7  10   8    5.42    1.23
   7  10   8    1.56    1.03
   8  10   8    1.34    1.00
   8 -11  -8   -0.55    1.23
   8  11  -8    0.43    1.09
   7 -11  -8    3.50    1.52
  -7 -11   8    5.33    1.54
  -7  11   8    4.00    1.60
   7  11  -8    6.62    1.85
   6 -11  -8    4.61    1.78
   6  11  -8    5.76    1.44
  -5 -11   8    5.50    1.34
   5 -11  -8    6.82    1.94
   5  11  -8    6.31    1.60
  -5  11   8    5.22    1.50
   4 -11  -8    3.27    1.33
  -4 -11   8    7.40    1.41
  -4  11   8    6.99    1.54
  -3 -11   8    4.44    1.09
   3 -11  -8    5.42    1.58
  -3  11   8    8.58    1.59
  -3  11   8    5.23    1.43
   3  11  -8    6.95    1.52
   2 -11  -8   99.05    5.70
   2  11  -8  105.07    5.18
  -2  11   8   98.53    4.95
   1 -11  -8   46.78    3.54
   1  11  -8   47.87    3.20
  -1  11   8   48.90    3.30
  -1  11   8   50.05    3.10
   0  11   8    2.93    0.90
   0  11   8    1.60    0.64
   0  11  -8    0.98    0.58
  -1 -11  -8   -0.61    0.33
  -1  11  -8   -0.31    0.35
   1  11   8    0.16    0.36
   1  11   8   -0.45    0.46
  -2 -11  -8   29.20    2.55
  -2  11  -8   26.70    2.50
   2  11   8   27.63    2.05
   2  11   8   25.87    2.28
  -3 -11  -8   83.56    4.68
  -3  11  -8   76.64    4.86
   3  11   8   73.90    3.78
   3  11   8   80.82    4.24
  -4 -11  -8    4.46    1.25
   4  11   8    6.02    1.18
  -4  11  -8    5.75    1.41
   4  11   8    4.28    1.17
  -5 -11  -8    5.50    1.46
  -5  11  -8    4.51    1.39
   5  11   8    7.42    1.38
   5  11   8    6.70    1.32
  -6 -11  -8    9.07    2.06
   6  11   8    8.83    1.64
   6  11   8   10.89    1.92
  -6  11  -8   10.89    2.17
  -7 -11  -8    2.82    1.04
   7  11   8    3.46    1.17
  -7  11  -8    1.48    1.30
   7  11   8    0.32    0.87
   8  11   8    1.33    1.35
   8  11   8   -0.53    0.88
   8 -12  -8   -1.22    1.41
   8  12  -8   -2.22    0.92
  -7 -12   8    2.14    1.26
   7 -12  -8    0.32    1.00
   7  12  -8    1.56    1.02
  -6 -12   8    0.39    0.87
   6 -12  -8    2.15    1.15
  -6  12   8   -0.85    0.93
   6  12  -8    0.99    0.73
  -5 -12   8    1.39    0.75
   5 -12  -8    2.23    1.11
   5  12  -8    3.28    1.13
   4 -12  -8    0.73    0.76
  -4 -12   8   -0.85    0.52
  -4  12   8    0.44    0.77
   4  12  -8    0.26    0.61
  -3 -12   8   -0.42    0.47
  -3  12   8   -0.12    0.48
   3  12  -8   -0.35    0.42
  -3  12   8   -0.09    0.62
   2 -12  -8    4.16    1.39
  -2  12   8    4.43    1.21
  -2  12   8    2.78    0.95
   2  12  -8    2.93    0.98
   1 -12  -8   27.57    2.78
  -1  12   8   25.36    2.25
   1  12  -8   23.62    2.30
   0  12   8    3.24    0.99
   0  12  -8    1.75    0.82
   0  12   8    4.10    0.96
  -1  12  -8   -0.03    0.45
   1  12   8   -0.22    0.33
   1  12   8   -0.02    0.56
  -2 -12  -8   38.43    3.10
   2  12   8   35.80    2.79
   2  12   8   30.64    2.33
  -2  12  -8   36.17    3.03
  -3 -12  -8   28.74    2.83
  -3  12  -8   29.86    2.83
   3  12   8   36.32    2.53
   3  12   8   33.50    2.71
  -4 -12  -8    2.65    0.90
   4  12   8    2.48    0.82
  -4  12  -8    2.81    1.06
   4  12   8    1.85    0.83
  -5 -12  -8    2.59    1.16
   5  12   8    3.69    1.14
   5  12   8    3.30    1.04
  -5  12  -8    1.46    0.98
  -6 -12  -8   -0.64    0.77
   6  12   8    0.53    0.93
  -6  12  -8    0.24    1.15
   6  12   8   -1.31    0.66
   7  12   8   -1.77    0.87
   7  12   8   -0.23    0.83
  -7  12  -8    1.28    1.43
   7 -13  -8    5.68    2.32
   7  13  -8    4.67    1.73
   6 -13  -8    4.51    1.45
  -6 -13   8    4.47    1.54
  -6  13   8   -0.74    1.23
   6  13  -8    2.17    1.24
   5 -13  -8    0.50    0.85
  -5 -13   8   -0.13    0.97
   5  13  -8    1.01    0.69
  -5  13   8   -1.15    0.88
  -4 -13   8    1.21    0.95
   4 -13  -8    0.30    0.84
   4  13  -8    0.53    0.63
  -4  13   8    0.87    0.72
  -4  13   8    1.32    0.75
   3 -13  -8    0.68    0.68
  -3  13   8    0.32    0.68
  -3  13   8    0.50    0.64
   3  13  -8   -0.68    0.36
  -2  13   8   34.69    2.88
  -2  13   8   32.36    3.01
   2  13  -8   37.05    3.09
   1 -13  -8   49.05    3.88
  -1  13   8   50.30    3.38
  -1  13   8   45.57    3.51
   1  13  -8   50.02    3.52
   0  13   8   12.60    1.97
   0  13  -8   10.92    1.88
   0  13   8   12.03    1.56
   1  13   8   38.55    2.73
  -1  13  -8   37.38    2.97
  -2 -13  -8   39.21    3.26
  -2  13  -8   45.65    3.33
  -2  13  -8   39.97    3.43
   2  13   8   39.59    2.73
  -3 -13  -8   20.56    2.45
   3  13   8   20.49    1.98
  -3  13  -8   20.81    2.47
   3  13   8   21.83    2.67
  -4 -13  -8   -0.77    0.66
  -4  13  -8    0.56    0.74
   4  13   8   -0.16    0.66
   4  13   8    1.05    0.71
   5  13   8    9.62    1.73
   5  13   8    7.53    1.53
  -5  13  -8    7.81    1.94
  -6 -13  -8    0.30    1.11
   6  13   8    3.62    1.29
   6  13   8    1.92    0.89
  -6  13  -8    1.38    1.38
   7  13   8    3.01    1.13
   7  13   8    5.29    1.82
   7 -14  -8    1.74    1.34
   7  14  -8    1.31    1.29
   6 -14  -8    2.46    1.35
  -6 -14   8    2.68    1.49
   6  14  -8    1.71    1.14
   5 -14  -8    6.36    1.88
  -5  14   8    6.43    1.70
   5  14  -8    5.85    1.52
   4 -14  -8    6.63    1.81
  -4 -14   8    4.14    1.24
  -4  14   8    5.94    1.60
   4  14  -8    2.44    1.09
   3 -14  -8    9.35    2.08
  -3  14   8   14.89    2.48
   3  14  -8   17.10    2.18
   2 -14  -8   20.92    2.78
  -2  14   8   22.81    2.43
  -2  14   8   19.79    2.49
   2  14  -8   22.90    2.57
   1  14  -8    0.00    0.57
  -1  14   8    1.16    0.85
  -1  14   8    0.31    0.56
   0  14   8    1.36    0.80
   0  14  -8    0.47    0.65
   0  14   8    0.05    0.43
   1  14   8    0.49    0.75
   1  14   8    1.39    0.69
  -1  14  -8    0.28    0.65
  -1  14  -8    1.95    0.90
  -2 -14  -8    4.84    1.38
  -2  14  -8    3.44    1.02
   2  14   8    2.60    1.02
  -2  14  -8    6.81    1.59
   2  14   8    3.34    0.93
  -3 -14  -8    0.16    0.63
   3  14   8    0.78    0.80
  -3  14  -8    0.59    0.76
   3  14   8   -0.09    0.46
  -4 -14  -8    5.33    1.45
   4  14   8    2.56    1.13
   4  14   8    1.94    0.91
  -4  14  -8    3.78    1.37
  -5 -14  -8   -0.69    0.73
   5  14   8    0.21    0.60
   5  14   8   -0.04    0.98
  -5  14  -8   -2.29    0.86
   6  14   8   -1.16    0.69
   6  14   8   -1.50    0.95
  -6  14  -8    2.97    1.41
   7  14   8    5.44    1.53
   7  14   8    3.64    1.62
  -6 -15   8    1.46    1.17
   6 -15  -8   -1.36    1.19
  -5 -15   8    2.34    1.53
   5 -15  -8    5.62    1.98
  -5  15   8    4.83    1.45
   5  15  -8    8.74    2.11
  -5  15   8    5.81    1.90
   4 -15  -8    0.88    0.72
  -4 -15   8    0.20    0.85
   4  15  -8   -0.33    0.71
  -4  15   8    0.61    0.79
   3 -15  -8   18.44    3.07
   3  15  -8   14.30    2.41
  -3  15   8   16.54    2.60
   2 -15  -8    6.04    1.81
   2  15  -8    7.25    1.76
  -2  15   8    8.71    1.91
   1  15  -8    0.57    0.63
  -1  15   8    1.41    1.10
  -1  15   8    0.94    0.78
   0  15  -8    1.21    0.72
   0  15   8    0.96    0.84
  -1  15  -8    1.05    0.94
   1  15   8    0.80    0.60
   1  15   8    2.99    1.16
  -1  15  -8    2.57    1.00
  -2 -15  -8   -0.38    0.60
   2  15   8   -0.30    0.50
  -2  15  -8    0.82    0.74
  -2  15  -8   -0.12    0.58
   2  15   8   -1.00    0.77
  -3 -15  -8    2.36    1.29
  -3  15  -8   -0.30    0.78
  -3  15  -8    2.05    0.94
   3  15   8   -0.28    0.68
   3  15   8    2.32    0.89
  -4 -15  -8    6.13    1.70
   4  15   8    7.33    1.63
   4  15   8    7.46    1.58
  -4  15  -8    6.05    2.03
   5  15   8    3.13    1.16
  -5  15  -8    2.60    1.39
   5  15   8    1.96    0.90
   6  15   8    6.42    1.49
   6  15   8    3.75    1.61
   6 -16  -8    2.06    1.62
   6  16  -8   -0.54    0.96
  -6  16   8   -0.29    0.89
   5 -16  -8    2.39    1.42
  -5 -16   8   -0.19    1.05
  -5  16   8   -0.57    0.93
   5  16  -8   -0.57    0.86
   4 -16  -8    0.56    1.06
  -4  16   8    0.63    1.42
   4  16  -8    2.22    1.02
  -4  16   8   -0.37    0.72
   3 -16  -8    2.74    1.15
  -3  16   8    0.65    0.94
  -3  16   8    2.20    0.93
   3  16  -8    3.33    1.24
  -2  16   8   13.12    2.22
   2  16  -8   10.51    2.11
  -1  16   8    0.66    0.68
  -1  16   8   -0.57    0.76
   1  16  -8   -0.05    0.49
   0  16   8    6.85    1.52
   0  16   8    5.52    1.54
   0  16  -8    8.00    1.80
  -1  16  -8    0.17    0.49
   1  16   8   -0.31    0.48
  -1  16  -8   -0.15    0.79
   1  16   8   -0.44    0.92
   2  16   8    1.89    1.02
   2  16   8    1.47    0.78
  -2  16  -8    1.97    1.17
  -2  16  -8    1.60    0.82
  -3 -16  -8   15.47    2.60
   3  16   8   13.99    1.89
  -3  16  -8    8.42    3.51
   3  16   8   13.95    2.41
  -3  16  -8   17.60    2.29
  -4 -16  -8   16.99    3.34
  -4  16  -8   20.51    3.31
   4  16   8   18.03    2.81
   5  16   8    0.73    0.88
   5  16   8    0.65    1.35
   6  16   8    3.16    1.24
   5 -17  -8    0.81    1.21
  -5 -17   8    0.67    1.25
  -5  17   8   -1.82    0.76
   5  17  -8   -1.55    0.85
   4 -17  -8    2.58    1.23
  -4  17   8    0.79    1.76
   4  17  -8    2.44    1.14
  -4  17   8    1.42    1.10
  -3  17   8    6.67    1.74
   3  17  -8    6.79    1.71
  -3  17   8    4.60    1.74
  -2  17   8   -0.20    1.24
  -2  17   8   -0.49    0.56
   2  17  -8    1.50    0.98
   1  17  -8    6.36    1.58
  -1  17   8    5.19    1.48
   0  17  -8    0.50    0.65
   0  17  -8   -0.05    0.97
   0  17   8    0.73    0.71
  -1  17  -8    7.46    2.23
   1  17   8    8.30    2.00
   1  17   8    8.14    1.69
  -1  17  -8   10.09    1.94
   2  17   8   18.36    2.25
  -2  17  -8   20.95    2.75
   2  17   8   21.82    2.69
  -2  17  -8   15.37    2.85
  -3  17  -8   17.54    3.21
  -3  17  -8    9.31    1.95
   3  17   8    8.77    1.67
  -4  17  -8    0.01    0.80
   4  17   8    2.95    1.16
   5  17   8    7.65    1.65
   5  17   8    1.94    1.40
   4  18  -8   12.92    2.96
  -4  18   8   12.69    2.36
   3  18  -8   -1.04    0.80
  -3  18   8   -1.62    1.36
  -3  18   8   -0.90    0.72
  -2  18   8    3.54    1.81
   2  18  -8    3.30    1.34
  -2  18   8    2.11    1.04
   1  18  -8    6.26    1.77
  -1  18   8    4.40    1.86
  -1  18   8    4.70    1.34
   0  18   8    1.34    1.32
   0  18  -8    0.01    1.17
   0  18  -8    2.16    0.99
   0  18   8   -0.18    0.63
  -1  18  -8    2.39    1.34
   1  18   8    1.42    1.04
   1  18   8   -1.67    1.00
  -1  18  -8    4.29    1.51
   2  18   8    1.92    1.08
  -2  18  -8    0.24    0.92
  -2  18  -8    0.08    1.15
   2  18   8    0.72    0.78
   3  18   8    3.67    1.58
   3  18   8    4.48    1.27
  -3  18  -8    2.82    1.44
   4  18   8    6.69    1.81
   4  18   8    4.79    2.26
  -4  18  -8    3.90    1.54
  -4  19   8    3.31    1.50
   4  19  -8    2.13    1.43
  -3  19   8    3.98    1.56
   3  19  -8    4.12    1.65
   2  19  -8    0.51    0.92
  -2  19   8    1.44    1.07
  -1  19   8    2.76    1.66
   1  19  -8    3.17    1.33
  -1  19   8    2.36    1.18
   0  19   8    4.40    1.76
   0  19   8    0.77    0.92
   0  19  -8   -1.03    0.84
   1  19   8    0.86    0.95
  -1  19  -8    0.64    1.01
   1  19   8    0.10    1.06
  -2  19  -8    1.75    1.19
   2  19   8    4.22    1.57
   2  19   8    3.53    1.19
   3  19   8   -0.63    1.33
  -3  19  -8   -1.83    0.86
   3  19   8    0.03    1.00
   2  20  -8   -0.01    1.28
  -2  20   8    1.20    1.18
  -1  20   8   -0.03    0.83
   1  20  -8    2.01    1.62
   0  20   8   12.88    2.34
   1  20   8   15.65    2.53
  -1  20  -8   23.01    4.60
   1  20   8   21.81    3.37
  -2  20  -8    2.20    1.47
   2  20   8    4.42    1.88
   2  20   8    2.47    1.06
  -8   0   9   -1.77    0.73
   8   0  -9    1.00    0.91
  -7   0   9   -0.83    0.47
   7   0  -9   -0.32    0.50
  -6   0   9    0.27    0.54
   6   0  -9   -0.25    0.52
   5   0  -9    0.15    0.58
  -5   0   9    0.17    0.46
   4   0  -9   -0.60    0.27
  -4   0   9   -0.12    0.35
   3   0  -9   -0.21    0.27
  -3   0   9    0.09    0.24
   2   0  -9    0.72    0.47
   1   0  -9   -0.04    0.16
  -3   0  -9    0.45    0.25
  -4   0  -9    0.32    0.35
  -5   0  -9   -0.19    0.35
  -6   0  -9    0.58    0.51
  -7   0  -9   -0.33    0.55
  -8   0  -9   -1.26    0.65
  -9   0  -9    1.23    1.69
   9   1  -9    4.15    2.61
   8  -1  -9    3.09    1.36
  -8  -1   9    3.97    1.24
   8   1  -9    4.36    1.54
  -8   1   9    2.39    1.10
   7  -1  -9   -1.05    0.65
  -7  -1   9    0.41    0.64
   7   1  -9   -1.41    0.58
  -7   1   9   -0.83    0.54
   6  -1  -9   58.29    5.54
  -6  -1   9   67.16    4.04
  -6   1   9   76.87    4.28
   6   1  -9   80.74    5.53
  -5  -1   9   -0.11    0.45
   5  -1  -9   -0.49    0.39
   5   1  -9    0.50    0.48
  -5   1   9    0.72    0.55
  -4  -1   9  206.38    7.45
   4  -1  -9  211.57    8.42
  -4   1   9  215.23    7.58
   4   1  -9  210.04    8.28
  -3  -1   9  111.80    4.31
   3  -1  -9  126.56    5.25
  -3   1   9  104.39    4.28
   3   1  -9  118.65    4.99
   2  -1  -9    5.13    1.15
   2   1  -9    4.27    1.18
   1  -1  -9   12.84    1.01
   1   1  -9   14.21    0.99
  -1  -1  -9   40.10    6.58
   1   1   9   40.60    5.27
  -2  -1  -9   73.51    9.48
  -3  -1  -9   59.62    2.54
  -3   1  -9   58.37    2.49
  -4  -1  -9   54.70    2.75
  -4   1  -9   52.79    2.79
  -5  -1  -9   65.75    3.50
  -5   1  -9   66.59    3.58
  -6  -1  -9    7.88    1.58
  -6   1  -9    6.77    1.30
  -7  -1  -9   19.20    2.26
  -7   1  -9   19.56    2.32
  -8  -1  -9   -0.22    0.85
  -8   1  -9   -1.32    0.79
  -9  -1  -9    3.31    1.96
  -9   1  -9    4.77    1.80
   9  -2  -9    3.55    1.75
   9   2  -9   -2.39    1.22
  -8  -2   9   -0.26    0.77
   8  -2  -9   -0.22    0.76
   8   2  -9   -1.99    0.76
  -8   2   9    1.91    0.90
   7  -2  -9   41.45    3.87
  -7  -2   9   40.55    3.24
  -7   2   9   39.71    3.32
   7   2  -9   43.97    3.88
  -6  -2   9    0.16    0.52
   6   2  -9   -0.17    0.74
  -6   2   9    1.71    0.76
  -5  -2   9    3.34    0.89
   5  -2  -9    2.33    1.03
   5   2  -9    3.14    1.07
  -5   2   9    2.94    0.92
  -4  -2   9   36.24    2.34
   4  -2  -9   37.91    2.90
   4   2  -9   37.56    2.79
  -4   2   9   39.09    2.47
   3  -2  -9   10.89    1.41
  -3  -2   9   11.01    1.04
  -3   2   9   11.94    1.12
   3   2  -9   10.84    1.30
   2  -2  -9    9.45    1.12
  -2   2   9    9.35    0.75
   1  -2  -9    0.10    0.29
   1   2  -9    0.55    0.24
   0  -2  -9   20.99    1.21
  -2   2  -9   32.48    5.95
   2   2   9   19.34    4.65
  -3  -2  -9   53.81    2.42
  -3   2  -9   52.42    2.37
  -4  -2  -9   40.12    2.32
  -4   2  -9   40.80    2.40
  -5   2  -9   -0.09    0.33
  -6  -2  -9    1.89    1.09
  -6   2  -9    1.57    0.73
  -7  -2  -9   -0.21    0.57
  -7   2  -9   -0.32    0.59
  -8  -2  -9    2.92    1.18
  -8   2  -9    2.39    1.10
  -9   2  -9   -0.53    1.30
   9  -3  -9    4.19    1.79
   9   3  -9   -0.20    1.13
  -8  -3   9   -0.11    0.84
   8  -3  -9    1.54    1.05
   8   3  -9    0.47    0.91
  -8   3   9    1.42    0.87
   7  -3  -9    1.53    1.18
  -7  -3   9    1.91    0.91
   7   3  -9    2.86    1.27
  -7   3   9    1.69    0.99
   6  -3  -9   16.72    2.93
  -6  -3   9   18.13    2.00
   6   3  -9   21.67    3.89
  -6   3   9   21.61    2.23
   5  -3  -9    9.54    1.83
  -5  -3   9   11.25    1.66
   5   3  -9   10.69    1.86
  -4  -3   9   69.52    3.43
   4  -3  -9   60.34    3.99
   4   3  -9   68.21    3.91
  -4   3   9   69.65    3.56
   3  -3  -9  141.13    6.07
  -3  -3   9  132.89    4.99
   3   3  -9  140.05    5.67
  -3   3   9  135.34    5.18
   2  -3  -9   12.67    1.36
   2   3  -9   14.92    1.29
  -2   3   9   15.19    1.06
   1  -3  -9    1.72    0.50
   1   3  -9    0.69    0.29
   0  -3  -9  130.03    4.64
  -1  -3  -9  324.32    9.69
  -2  -3  -9   94.80    3.41
  -3  -3  -9    4.00    0.68
  -3   3  -9    4.23    0.72
  -4  -3  -9    0.31    0.40
  -4   3  -9    1.21    0.52
  -5  -3  -9    1.21    0.62
  -5   3  -9    3.30    0.87
  -6  -3  -9   12.59    1.90
  -6   3  -9   11.83    2.50
  -7  -3  -9    0.07    0.66
  -7   3  -9    0.62    0.72
  -8  -3  -9    0.66    0.95
  -8   3  -9   -1.41    0.82
   9  -4  -9    4.54    1.75
   9   4  -9    7.67    2.47
   8  -4  -9    2.80    1.27
  -8  -4   9    1.87    1.05
  -8   4   9    2.89    1.16
   8   4  -9    1.65    0.92
  -7  -4   9    8.35    1.46
   7  -4  -9    9.52    2.20
   7   4  -9    8.60    1.96
  -6  -4   9   11.41    1.81
   6  -4  -9    7.58    1.79
  -6   4   9    7.73    1.61
   6   4  -9   10.85    2.15
  -5  -4   9  132.47    5.84
   5  -4  -9  142.80    7.01
  -5   4   9  132.24    6.00
   5   4  -9  128.93    6.38
   4  -4  -9   10.68    1.88
  -4  -4   9   10.49    1.26
  -4   4   9   12.64    1.44
   4   4  -9   11.70    1.53
  -3  -4   9    0.71    0.40
   3  -4  -9    0.41    0.51
  -3   4   9    0.35    0.38
   3   4  -9    0.96    0.44
   2  -4  -9   18.64    1.71
  -2  -4   9   18.41    1.10
   2   4  -9   18.59    1.48
  -2   4   9   18.61    1.32
  -2   4   9   17.73    1.27
   1  -4  -9   41.57    3.27
   1   4  -9   46.61    2.23
   0  -4  -9   98.44    4.01
   0   4  -9   97.74    3.48
  -1  -4  -9   70.40    3.05
  -1  -4  -9   71.46    2.91
  -2  -4  -9  138.06    4.84
  -3  -4  -9   27.66    1.74
  -3   4  -9   26.05    1.69
  -4  -4  -9   29.66    2.03
  -4   4  -9   29.97    2.14
  -5  -4  -9   33.62    2.43
  -5   4  -9   35.44    2.59
  -6  -4  -9   30.00    2.55
  -6   4  -9   31.97    2.92
  -7  -4  -9    9.03    1.76
  -7   4  -9    6.47    1.61
  -8  -4  -9    2.86    1.51
  -8   4  -9    1.35    0.99
   9  -5  -9    1.44    1.78
   9   5  -9    1.21    1.19
  -8  -5   9    7.74    1.86
   8  -5  -9    6.18    1.82
  -8   5   9    7.19    1.99
   8   5  -9    4.10    1.45
   7  -5  -9   38.68    3.99
  -7  -5   9   30.71    3.71
   7   5  -9   34.96    3.52
   6  -5  -9   36.86    3.58
  -6  -5   9   32.83    2.82
  -6   5   9   36.59    3.01
   6   5  -9   30.78    3.05
   5  -5  -9   12.59    2.18
  -5   5   9   16.31    1.93
   5   5  -9   15.79    2.04
  -4  -5   9   44.33    2.75
   4  -5  -9   45.06    3.40
  -4   5   9   43.66    2.86
   4   5  -9   48.42    3.19
   3  -5  -9    0.69    0.64
  -3  -5   9    1.12    0.48
  -3   5   9    0.83    0.46
   3   5  -9    0.91    0.46
  -2  -5   9    0.90    0.32
   2  -5  -9    0.86    0.58
  -2   5   9    1.03    0.39
   2   5  -9    0.91    0.43
  -2   5   9    0.23    0.30
   1  -5  -9   12.98    1.37
  -1   5   9   12.39    0.91
  -1   5   9   13.16    0.92
   1   5  -9   12.75    1.14
   0  -5  -9    6.04    1.02
   0   5  -9    5.98    0.71
  -1  -5  -9  118.77    4.47
  -1  -5  -9  115.89    4.68
  -2  -5  -9   13.36    1.18
  -3  -5  -9   24.07    1.75
  -3   5  -9   25.33    1.81
  -4  -5  -9    3.59    0.86
  -4   5  -9    3.51    0.87
  -5  -5  -9   53.64    3.24
  -5   5  -9   56.12    3.50
  -6  -5  -9   29.57    2.55
  -6   5  -9   26.55    2.58
  -7  -5  -9    1.00    0.78
  -7   5  -9    1.32    0.94
  -8  -5  -9    3.95    1.26
  -8   5  -9    2.12    1.18
   9  -6  -9   -0.39    1.34
   9   6  -9    0.86    1.24
  -8  -6   9    3.63    1.39
   8  -6  -9    5.55    1.88
   8   6  -9    6.38    1.62
  -8   6   9    4.11    1.30
   7  -6  -9    1.46    0.93
   7   6  -9    1.33    0.81
   6  -6  -9    2.13    1.22
  -6  -6   9    1.20    0.78
   6   6  -9   -0.11    0.59
  -6   6   9    0.26    0.75
   5  -6  -9   11.77    2.18
  -5  -6   9   15.57    1.74
   5   6  -9   15.80    2.01
  -5   6   9   16.39    1.87
  -4  -6   9   60.83    3.43
   4  -6  -9   70.93    4.50
  -4   6   9   70.90    3.82
   4   6  -9   64.30    3.90
   3  -6  -9    0.56    0.56
  -3  -6   9    0.25    0.36
   3   6  -9    0.86    0.43
  -3   6   9    0.93    0.53
   2  -6  -9   35.90    2.74
  -2   6   9   39.70    2.31
  -2   6   9   41.89    2.49
   2   6  -9   39.94    2.44
   1  -6  -9   15.31    1.58
   1   6  -9   14.80    1.29
  -1   6   9   15.19    1.17
  -1   6   9   15.62    1.15
   0  -6  -9   31.44    2.19
   0   6  -9   29.82    1.82
  -1  -6  -9    2.69    0.72
  -1  -6  -9    2.03    0.54
  -2  -6  -9   42.50    2.40
  -3  -6  -9    5.96    1.07
  -3   6  -9    7.58    1.02
  -4  -6  -9   -0.54    0.23
  -4   6  -9   -0.52    0.48
  -5   6  -9   44.31    3.11
  -6  -6  -9    5.37    1.29
  -6   6  -9    5.17    1.34
  -7  -6  -9    0.19    0.65
  -7   6  -9    3.16    1.01
  -8  -6  -9   -0.72    0.94
   9  -7  -9   -0.31    1.44
   9   7  -9   -0.75    1.20
   8  -7  -9    0.17    1.10
  -8  -7   9   -2.10    0.81
   8   7  -9    1.46    1.16
  -8   7   9   -1.54    1.28
   7  -7  -9    6.32    1.75
  -7   7   9    3.39    1.32
   7   7  -9    2.50    1.22
   6  -7  -9    1.65    1.00
  -6  -7   9    0.68    0.64
  -6   7   9    0.30    0.67
   6   7  -9   -0.67    0.66
  -5  -7   9    0.63    0.62
   5  -7  -9    1.10    0.92
   5   7  -9   -0.20    0.57
  -5   7   9    0.80    0.62
   4  -7  -9   19.32    2.41
  -4  -7   9   17.91    1.80
  -4   7   9   18.67    1.96
   4   7  -9   19.70    2.03
   3  -7  -9   18.65    2.14
  -3  -7   9   12.94    1.36
   3   7  -9   15.28    1.66
  -3   7   9   15.75    1.66
   2  -7  -9  120.61    5.82
   2   7  -9  123.41    5.20
  -2   7   9  116.94    4.98
  -2   7   9  130.32    5.06
   1  -7  -9   21.76    2.05
  -1   7   9   25.63    1.65
  -1   7   9   23.60    1.66
   1   7  -9   26.94    1.89
   0  -7  -9    2.14    0.73
   0   7   9    2.21    0.46
   0   7   9    1.85    0.48
   0   7  -9    2.52    0.65
  -1  -7  -9   73.15    3.55
  -1  -7  -9   71.72    3.76
  -2  -7  -9   17.26    1.57
  -3  -7  -9   72.68    3.69
  -3   7  -9   74.10    3.76
  -4  -7  -9    8.61    1.40
  -4   7  -9    7.90    1.42
  -5  -7  -9   -0.11    0.43
  -5   7  -9    0.88    0.56
  -6  -7  -9    1.95    0.78
  -6   7  -9    1.80    0.89
  -7  -7  -9    1.51    0.88
  -7   7  -9    1.62    0.87
  -8   7  -9    0.35    0.98
   8  -8  -9    6.18    2.18
  -8  -8   9    5.03    1.63
   8   8  -9    3.07    1.41
  -7  -8   9    0.32    0.91
   7  -8  -9   -0.37    0.80
  -7   8   9    0.85    0.91
   7   8  -9   -0.08    0.59
  -6  -8   9   10.09    1.79
   6  -8  -9   10.99    2.28
   6   8  -9   11.49    2.17
  -6   8   9    7.36    1.73
  -5  -8   9   34.12    2.66
   5  -8  -9   29.28    3.26
  -5   8   9   28.03    2.69
  -4  -8   9    8.86    1.46
   4  -8  -9    5.35    1.43
   4   8  -9    6.83    1.40
  -4   8   9   11.69    1.57
   3  -8  -9   49.08    3.74
  -3  -8   9   51.37    2.89
  -3   8   9   54.42    3.33
   3   8  -9   51.26    3.24
   2  -8  -9   90.90    4.98
   2   8  -9   92.44    4.39
  -2   8   9   89.13    4.30
  -2   8   9   89.65    4.18
   1  -8  -9    4.98    1.13
  -1   8   9    3.63    0.81
   1   8  -9    5.17    1.00
  -1   8   9    4.22    0.83
   0  -8  -9    0.23    0.41
   0   8   9    0.93    0.40
   0   8   9    0.01    0.26
   0   8  -9    0.96    0.40
  -1  -8  -9   17.36    1.67
   1   8   9   16.11    1.12
   1   8   9   15.85    1.26
  -2  -8  -9    6.54    1.22
   2   8   9    5.83    0.70
   2   8   9    6.71    0.83
  -2   8  -9    6.92    1.23
  -3  -8  -9   63.13    3.53
   3   8   9   63.92    2.79
  -3   8  -9   58.20    3.47
  -4   8  -9   90.95    4.83
   4   8   9   95.12    3.72
  -5  -8  -9   24.96    2.35
  -5   8  -9   29.12    2.69
  -6  -8  -9    8.91    1.77
  -6   8  -9    7.73    1.70
   6   8   9   11.73    1.40
  -7  -8  -9    7.47    1.76
  -7   8  -9    5.79    1.61
   7   8   9    7.85    1.30
   7   8   9    7.21    1.28
  -8   8  -9    1.20    1.22
   8  -9  -9   10.19    2.53
   8   9  -9    2.01    2.00
   7  -9  -9   19.57    3.40
  -7   9   9   15.72    2.52
   7   9  -9   15.05    2.73
  -6  -9   9    3.94    1.15
   6  -9  -9    4.10    1.52
   6   9  -9    2.48    1.26
   5  -9  -9    2.04    1.20
  -5  -9   9    2.69    0.92
   5   9  -9    3.68    1.15
  -5   9   9    0.45    0.72
   4  -9  -9   10.20    2.04
  -4  -9   9    9.12    1.47
  -4   9   9    9.41    1.75
   4   9  -9    9.97    1.86
   3  -9  -9   18.82    2.31
  -3  -9   9   15.33    1.56
   3   9  -9   14.50    1.73
  -3   9   9   15.37    1.79
  -3   9   9   11.05    1.54
   2  -9  -9   21.77    2.38
  -2   9   9   17.08    1.77
  -2   9   9   19.83    1.83
   2   9  -9   19.15    1.90
   1  -9  -9   48.44    3.42
  -1   9   9   46.63    2.88
   1   9  -9   48.18    2.93
  -1   9   9   47.33    2.70
   0  -9  -9   41.86    3.01
   0   9  -9   45.30    2.75
   0   9   9   43.02    2.38
   0   9   9   42.24    2.56
  -1  -9  -9    6.82    1.20
   1   9   9    4.85    0.81
   1   9   9    5.94    0.97
  -1   9  -9    4.66    0.96
  -2  -9  -9   34.83    2.60
   2   9   9   32.49    1.91
  -2   9  -9   36.42    2.63
   2   9   9   36.93    2.19
  -3  -9  -9   27.84    2.32
   3   9   9   24.95    1.80
   3   9   9   26.24    1.69
  -3   9  -9   27.23    2.34
  -4  -9  -9    4.80    1.22
  -4   9  -9    4.12    1.14
   4   9   9    3.30    0.79
   4   9   9    2.26    0.85
  -5  -9  -9    6.24    1.41
   5   9   9    5.08    0.96
  -5   9  -9    6.72    1.51
   5   9   9    5.78    1.10
  -6  -9  -9    9.26    1.88
   6   9   9   10.63    1.41
  -6   9  -9   10.12    2.15
   6   9   9   11.69    1.52
  -7  -9  -9   -0.22    0.92
   7   9   9   -0.49    0.65
  -7   9  -9   -0.06    0.99
   7   9   9    0.20    0.69
  -8   9  -9    1.17    1.50
   8   9   9    2.53    1.13
   8   9   9    0.29    0.93
   8 -10  -9   -1.53    1.42
   8  10  -9   -0.69    1.02
  -7 -10   9   -0.34    1.01
   7 -10  -9   -1.13    0.87
   7  10  -9    0.42    0.85
  -7  10   9   -0.65    1.01
  -6 -10   9    0.85    0.89
   6 -10  -9   -0.96    0.59
   6  10  -9    3.27    1.22
  -5 -10   9    2.00    0.96
   5 -10  -9    1.90    1.25
   5  10  -9    0.25    0.68
  -5  10   9    0.51    0.64
  -4 -10   9   45.90    3.13
   4 -10  -9   39.13    4.49
   4  10  -9   46.91    3.52
  -4  10   9   46.61    3.49
  -3 -10   9    3.80    0.94
   3 -10  -9    2.16    1.08
  -3  10   9    4.09    1.06
   3  10  -9    4.03    1.03
  -3  10   9    5.72    1.38
   2 -10  -9   27.11    2.77
  -2  10   9   23.42    2.12
  -2  10   9   25.76    2.30
   2  10  -9   28.30    2.34
   1 -10  -9  133.32    6.48
  -1  10   9  130.79    5.73
   1  10  -9  128.26    5.74
  -1  10   9  133.66    5.49
   0 -10  -9   32.72    2.83
   0  10   9   39.43    2.55
   0  10   9   37.19    2.33
   0  10  -9   38.89    2.69
  -1 -10  -9   27.79    2.39
   1  10   9   30.44    1.96
   1  10   9   31.96    2.22
  -1  10  -9   29.48    2.27
   2  10   9   41.53    2.33
  -2  10  -9   37.95    2.90
   2  10   9   42.51    2.61
  -3 -10  -9   19.76    2.03
   3  10   9   18.26    1.69
  -3  10  -9   15.56    1.97
   3  10   9   18.95    1.53
  -4 -10  -9    6.83    1.30
  -4  10  -9    5.54    1.35
   4  10   9    5.56    1.15
   4  10   9    6.26    1.09
  -5 -10  -9    1.43    0.79
   5  10   9   -0.16    0.42
  -5  10  -9   -0.03    0.62
   5  10   9   -0.37    0.53
   6  10   9   -0.10    0.63
   6  10   9    0.48    0.63
  -6  10  -9   -0.15    0.78
  -7 -10  -9    2.38    1.01
   7  10   9    2.35    0.91
   8  10   9    4.72    1.85
   8  10   9    6.86    1.39
   8 -11  -9   -1.14    1.09
   8  11  -9    0.02    0.95
  -7 -11   9   -1.39    0.89
   7 -11  -9   -0.67    0.96
  -7  11   9    1.52    2.01
   7  11  -9   -1.04    0.95
   6 -11  -9   -1.29    0.76
   6  11  -9   -0.27    0.60
   5 -11  -9   -0.64    0.71
  -5 -11   9   -0.14    0.59
  -5  11   9    0.50    0.88
   5  11  -9    0.75    0.76
  -4 -11   9    3.12    0.90
   4 -11  -9    1.06    0.95
   4  11  -9    1.56    0.83
  -4  11   9    0.86    0.91
   3 -11  -9   38.04    3.55
  -3 -11   9   35.45    2.62
  -3  11   9   34.95    2.82
  -3  11   9   34.94    2.98
   3  11  -9   39.57    3.05
   2 -11  -9   -1.16    0.49
   2  11  -9    0.91    0.58
  -2  11   9    0.23    0.40
  -2  11   9   -0.40    0.50
   1 -11  -9   68.37    4.44
  -1  11   9   68.95    3.93
   1  11  -9   59.38    3.71
  -1  11   9   63.83    3.55
   0  11   9   13.08    1.46
   0  11   9   14.31    1.68
   0  11  -9   12.14    1.55
  -1 -11  -9    0.14    0.50
   1  11   9    0.11    0.37
   1  11   9    0.71    0.58
  -1  11  -9    0.61    0.48
  -2 -11  -9    0.81    0.61
   2  11   9    0.86    0.52
   2  11   9    2.24    0.76
  -2  11  -9    1.74    0.70
  -3 -11  -9    0.09    0.47
  -3  11  -9    0.71    0.64
   3  11   9    0.50    0.55
   3  11   9    0.96    0.52
  -4 -11  -9    1.28    0.77
  -4  11  -9    0.08    0.81
   4  11   9    2.10    0.72
   4  11   9    0.69    0.60
  -5 -11  -9    3.52    1.20
   5  11   9    5.87    1.18
  -5  11  -9    3.06    1.26
   5  11   9    7.49    1.33
  -6 -11  -9    2.79    2.15
   6  11   9    4.78    1.14
  -6  11  -9    5.80    1.67
   6  11   9    4.06    1.22
  -7 -11  -9    4.75    2.51
  -7  11  -9    1.00    1.45
   7  11   9    2.83    0.95
  -7 -12   9    2.04    1.19
   7 -12  -9    4.07    2.84
   7  12  -9    1.25    2.18
   6 -12  -9   10.71    2.32
  -6  12   9   12.03    2.40
   6  12  -9    9.73    2.12
  -5 -12   9   15.79    2.17
   5  12  -9   14.69    2.50
   4 -12  -9    3.76    1.46
  -4 -12   9    2.74    0.99
   4  12  -9    4.75    1.29
  -4  12   9    3.43    1.11
  -4  12   9    2.82    1.19
   3 -12  -9    3.91    1.38
  -3  12   9    3.99    1.09
   3  12  -9    6.28    1.61
  -3  12   9    5.74    1.37
   2 -12  -9   38.33    3.59
  -2  12   9   38.98    2.93
   2  12  -9   42.87    3.20
  -2  12   9   40.15    3.14
   1 -12  -9   11.75    2.14
  -1  12   9   14.43    1.64
   1  12  -9   15.92    1.83
  -1  12   9   14.66    1.81
   0  12   9   25.04    2.39
   0  12  -9   27.97    2.48
   0  12   9   29.90    2.29
   1  12   9   25.08    2.25
  -1  12  -9   24.33    2.24
   1  12   9   21.71    1.89
  -2 -12  -9    3.54    1.22
   2  12   9    3.00    0.84
  -2  12  -9    3.52    1.08
  -2  12  -9    3.68    1.02
   2  12   9    4.91    1.16
  -3 -12  -9   22.23    2.40
   3  12   9   22.60    1.96
  -3  12  -9   20.27    2.32
   3  12   9   20.39    2.05
  -4 -12  -9   49.26    3.71
  -4  12  -9   47.21    3.85
   4  12   9   44.95    2.88
   4  12   9   48.20    3.23
  -5 -12  -9    9.60    1.82
   5  12   9    8.63    1.61
  -5  12  -9   11.78    2.24
   5  12   9    9.15    1.46
  -6 -12  -9    1.20    0.95
  -6  12  -9    1.89    1.35
   6  12   9    0.64    0.76
   7  12   9   16.47    2.31
  -7  12  -9   14.53    2.74
   7  12   9   16.13    2.12
   7 -13  -9    2.26    1.61
   7  13  -9    1.40    1.35
  -6 -13   9    2.57    1.31
   6 -13  -9    6.41    1.92
   6  13  -9    6.65    1.73
  -6  13   9    3.81    1.70
  -5 -13   9   24.75    2.70
   5 -13  -9   25.51    3.19
  -5  13   9   18.69    3.03
   5  13  -9   26.77    2.85
  -4 -13   9    3.16    1.05
   4 -13  -9    5.82    1.76
   4  13  -9    3.47    1.27
  -4  13   9    1.28    0.96
  -4  13   9    2.03    1.12
   3 -13  -9    7.38    1.97
   3  13  -9    8.77    1.77
  -3  13   9    4.53    1.25
  -3  13   9    6.86    1.63
   2 -13  -9    7.08    1.75
  -2  13   9    9.39    1.62
  -2  13   9    8.50    1.68
   2  13  -9    6.36    1.55
   1 -13  -9    1.13    0.94
  -1  13   9    1.09    0.66
   1  13  -9    1.31    0.78
  -1  13   9    1.46    0.81
   0  13   9   21.08    2.01
   0  13  -9   22.72    2.33
   1  13   9    0.34    0.66
  -1  13  -9    1.14    0.75
   1  13   9    0.32    0.48
  -2 -13  -9    5.66    1.43
   2  13   9    7.20    1.51
  -2  13  -9    5.63    1.48
  -2  13  -9    4.62    1.26
   2  13   9    7.21    1.28
  -3 -13  -9    6.72    1.41
   3  13   9    6.86    1.41
  -3  13  -9    5.21    1.46
   3  13   9    8.38    1.43
  -4 -13  -9    0.89    0.77
   4  13   9    2.21    1.23
   4  13   9    4.11    1.02
  -4  13  -9    2.24    1.18
  -5 -13  -9   -0.56    0.78
  -5  13  -9   -0.94    1.05
   5  13   9    0.15    0.62
   5  13   9   -1.48    0.70
  -6 -13  -9   -0.74    1.02
   6  13   9    0.52    0.80
  -6  13  -9    3.30    1.39
   6  13   9    2.64    1.12
   7  13   9    1.94    1.26
   7  13   9    1.88    1.08
  -6 -14   9    3.92    1.44
   6 -14  -9   -0.05    1.44
   6  14  -9    1.20    1.03
   5 -14  -9    7.09    2.12
  -5  14   9    5.17    1.66
   5  14  -9    3.71    1.43
  -5  14   9    6.85    1.72
   4 -14  -9    1.13    1.01
  -4 -14   9    0.44    0.84
   4  14  -9    1.11    0.78
  -4  14   9    1.37    0.92
   3 -14  -9    7.26    2.00
   3  14  -9   12.57    2.19
  -3  14   9    9.96    1.87
   2 -14  -9   16.37    2.84
  -2  14   9   19.47    2.18
   2  14  -9   18.85    2.27
  -2  14   9   15.42    2.52
  -1  14   9   48.43    3.35
   1  14  -9   43.92    4.14
  -1  14   9   44.08    3.58
   0  14   9    0.86    0.60
   0  14  -9    1.00    0.56
   0  14   9   -1.19    0.54
  -1  14  -9   -0.04    0.83
   1  14   9    1.24    0.64
  -1  14  -9    2.19    0.83
   1  14   9   -0.46    0.70
  -2 -14  -9   10.04    1.99
  -2  14  -9    7.70    1.53
  -2  14  -9    6.04    1.59
   2  14   9    6.05    1.41
   2  14   9    7.89    1.34
  -3 -14  -9   12.01    2.24
   3  14   9   12.77    1.97
   3  14   9   15.76    1.72
  -3  14  -9   11.69    2.23
   4  14   9    0.76    0.95
  -4  14  -9   -0.25    0.83
   4  14   9   -0.59    0.49
  -5 -14  -9    2.11    1.18
   5  14   9    6.10    1.43
   5  14   9    4.32    1.17
   6  14   9    4.44    1.36
   6  14   9    3.13    1.13
  -6  14  -9    6.01    1.86
  -6 -15   9    2.05    1.41
   6 -15  -9    6.75    1.82
   6  15  -9    0.71    1.24
  -5 -15   9    1.72    1.33
   5 -15  -9    3.33    1.42
  -5  15   9    1.64    1.21
  -5  15   9    2.15    1.64
   5  15  -9    2.46    1.07
   4 -15  -9    5.50    1.79
  -4  15   9    1.91    0.98
   4  15  -9    3.20    1.14
   3 -15  -9    2.53    1.10
  -3  15   9    1.61    0.82
   3  15  -9    1.50    0.91
   2 -15  -9    4.67    1.62
  -2  15   9    7.34    1.60
   2  15  -9    6.97    1.73
  -2  15   9    6.95    1.55
  -1  15   9    2.98    1.20
   1  15  -9    5.42    1.38
  -1  15   9    3.82    1.13
   0  15  -9    2.69    1.04
   0  15   9    0.51    1.03
   0  15   9    2.42    0.93
   1  15   9    0.18    0.55
   1  15   9    1.00    0.80
  -1  15  -9    0.75    1.03
  -1  15  -9    1.11    0.67
  -2 -15  -9    1.07    0.82
   2  15   9   -1.11    0.67
   2  15   9    0.64    0.58
  -2  15  -9    1.26    0.78
  -2  15  -9    0.14    0.57
  -3  15  -9    0.53    0.91
  -3  15  -9    0.77    0.74
   3  15   9    0.64    0.87
   3  15   9    1.61    0.72
  -4 -15  -9    1.96    0.87
  -4  15  -9    0.79    1.08
   4  15   9    0.33    0.72
   4  15   9    0.91    1.07
   5  15   9    4.04    1.48
   5  15   9    6.44    1.45
  -5  15  -9    6.29    1.88
   6  15   9   -0.18    1.23
   6  15   9    0.29    0.91
   5 -16  -9    1.24    1.94
  -5 -16   9    4.25    1.48
   5  16  -9    3.37    1.76
  -5  16   9    3.78    1.40
   4 -16  -9    0.05    0.95
   4  16  -9    2.81    1.10
  -4  16   9    3.57    1.28
  -4  16   9    5.84    1.66
   3 -16  -9   -0.11    1.01
   3  16  -9    0.09    0.69
  -3  16   9   -0.74    0.55
  -3  16   9    2.08    1.09
  -2  16   9    0.33    0.65
   2  16  -9   -0.61    0.62
  -1  16   9    0.13    0.89
   1  16  -9    0.41    0.70
   0  16   9    2.46    0.98
   0  16   9    1.34    1.02
   0  16  -9    1.78    1.01
  -1  16  -9    0.24    0.54
  -1  16  -9    0.05    0.78
   1  16   9   -1.01    0.71
   1  16   9    0.08    0.60
   2  16   9   -0.27    0.59
  -2  16  -9    0.31    0.92
  -2  16  -9   -0.03    0.52
   2  16   9    1.46    0.93
  -3 -16  -9   -0.08    0.91
  -3  16  -9   -0.62    0.78
   3  16   9   -0.12    1.08
   3  16   9    0.85    0.78
  -4  16  -9    3.16    1.68
   4  16   9    1.34    0.90
   4  16   9    1.89    1.10
   5  16   9   -0.09    1.03
   5  16   9    1.36    1.06
   5 -17  -9   -1.68    1.01
   5  17  -9    0.38    1.03
  -5  17   9   -0.53    0.94
   4 -17  -9    1.76    1.45
   4  17  -9    1.37    0.92
  -4  17   9    1.52    1.01
  -4  17   9    4.48    2.50
   3  17  -9    9.60    2.11
  -3  17   9   10.40    2.08
  -3  17   9    8.29    2.20
  -2  17   9    3.44    1.44
  -2  17   9    8.29    1.79
   2  17  -9    7.56    1.68
   1  17  -9    2.21    0.99
  -1  17   9    1.88    1.05
   0  17   9    0.38    0.59
   0  17   9    0.53    0.84
   0  17  -9   -0.24    0.59
  -1  17  -9    1.23    0.87
   1  17   9    0.79    0.98
   1  17   9    0.91    0.78
  -1  17  -9    1.22    0.83
  -2  17  -9    0.69    1.05
   2  17   9    0.56    0.97
  -2  17  -9    1.02    0.99
   3  17   9    1.24    0.98
  -3  17  -9    3.74    1.34
  -3  17  -9    1.08    1.23
   4  17   9    2.57    1.14
   4  17   9    1.88    1.31
  -4  17  -9    1.90    0.97
   5  17   9    0.15    0.91
   4 -18  -9   14.10    2.81
  -4  18   9   12.34    2.40
   4  18  -9   15.28    2.74
   3  18  -9    1.16    1.06
  -3  18   9   -2.52    1.21
  -3  18   9    2.36    1.30
  -2  18   9    1.57    1.47
   2  18  -9    1.43    0.96
  -2  18   9    1.38    0.89
   1  18  -9    4.74    1.43
  -1  18   9    6.93    1.78
   0  18   9    2.32    1.14
   0  18   9   -0.21    0.93
   0  18  -9    2.34    1.40
   0  18  -9    2.81    1.32
   1  18   9    0.17    0.67
  -1  18  -9   -0.18    0.86
  -1  18  -9    0.00    1.33
  -2  18  -9   -1.97    0.76
  -2  18  -9   -1.17    1.40
   2  18   9   -0.50    0.82
   3  18   9    0.60    0.86
  -3  18  -9   -0.18    0.92
   4  18   9    0.36    1.47
  -4  18  -9    1.71    1.34
   4  18   9   -0.68    0.83
  -3  19   9    1.84    1.23
   3  19  -9    0.87    1.14
  -2  19   9   -0.28    1.53
  -2  19   9   -1.45    0.75
   2  19  -9    1.41    1.20
  -1  19   9   -1.26    0.59
   1  19  -9    0.41    0.83
  -1  19   9    1.37    1.41
   0  19   9   -0.07    0.89
   0  19  -9   -0.47    0.81
   0  19   9    1.70    1.44
   1  19   9    0.91    1.10
   1  19   9    1.93    1.38
  -1  19  -9    0.27    1.02
   2  19   9    4.70    1.50
   2  19   9    3.69    1.68
  -2  19  -9    3.56    1.33
   3  19   9    0.83    1.44
  -3  19  -9    3.23    1.41
   3  19   9    2.63    1.07
   1  20  -9    0.82    1.14
   0  20   9    1.61    1.52
   0  20   9    2.12    1.10
   0  20  -9   -0.28    0.85
   1  20   9    0.41    0.92
   1  20   9    2.38    1.64
  -1  20  -9    1.64    1.36
   9   0 -10   -0.90    1.08
   8   0 -10    4.55    1.63
  -8   0  10    5.78    1.47
  -7   0  10   13.88    2.11
   7   0 -10    9.08    2.09
  -6   0  10    0.21    0.60
   6   0 -10    0.86    0.83
  -5   0  10   29.07    2.25
   5   0 -10   25.06    2.64
   4   0 -10   15.05    1.71
  -4   0  10   12.07    1.29
  -3   0  10  114.57    4.24
   3   0 -10  115.73    5.10
   2   0 -10   86.84    3.80
   1   0 -10    1.81    0.45
  -2   0 -10    7.88    7.45
  -4   0 -10    5.81    0.97
  -5   0 -10    0.21    0.37
  -6   0 -10   44.26    3.06
  -7   0 -10   87.17    4.94
  -8   0 -10    2.13    1.00
   9  -1 -10    3.31    1.42
   9   1 -10    3.70    1.67
   8  -1 -10    5.67    1.88
  -8  -1  10    1.98    1.28
   8   1 -10    2.78    1.47
  -8   1  10    5.33    1.45
   7  -1 -10   -0.03    0.70
  -7  -1  10   -0.04    0.58
   7   1 -10    1.11    0.82
  -7   1  10    1.27    0.82
   6  -1 -10   16.17    2.65
  -6  -1  10   20.08    2.10
   6   1 -10   17.83    2.45
  -6   1  10   17.85    2.08
   5  -1 -10    0.49    0.58
  -5  -1  10    0.76    0.53
   5   1 -10    0.48    0.57
  -5   1  10    0.22    0.45
   4  -1 -10   -0.52    0.34
  -4  -1  10    0.38    0.39
   4   1 -10    0.19    0.35
  -4   1  10    0.55    0.38
  -3  -1  10    0.36    0.28
   3  -1 -10    0.21    0.39
  -3   1  10    0.37    0.27
   3   1 -10    0.65    0.47
   2  -1 -10    3.29    0.75
   2   1 -10    2.42    0.61
   1  -1 -10   72.62    3.03
   1   1 -10   72.66    2.88
  -1   1 -10    2.27    3.80
  -3  -1 -10   10.55    0.92
  -4  -1 -10    8.22    0.97
  -4   1 -10    7.30    1.00
  -5  -1 -10    0.99    0.50
  -5   1 -10   -0.50    0.35
  -6  -1 -10   67.97    4.26
  -6   1 -10   71.35    4.06
  -7  -1 -10    1.88    0.79
  -7   1 -10    0.71    0.84
  -8  -1 -10   19.76    2.66
  -8   1 -10   17.18    2.33
   9  -2 -10    2.67    1.45
   9   2 -10    3.65    1.88
  -8  -2  10    0.77    0.93
   8  -2 -10    2.23    1.14
   8   2 -10    0.35    1.10
  -8   2  10   -0.41    0.73
  -7  -2  10   11.94    1.93
   7  -2 -10    8.58    2.31
   7   2 -10    7.38    1.89
  -7   2  10    9.51    1.81
  -6  -2  10   41.98    3.09
   6  -2 -10   42.80    3.80
   6   2 -10   45.78    3.76
  -6   2  10   45.68    3.24
  -5  -2  10    5.53    1.14
   5  -2 -10   10.02    1.94
  -5   2  10    8.71    1.39
   5   2 -10    9.04    1.74
  -4  -2  10   31.24    2.15
   4  -2 -10   37.99    2.95
  -4   2  10   34.66    2.29
   4   2 -10   35.65    2.71
   3  -2 -10   56.42    3.35
  -3  -2  10   55.15    2.48
   3   2 -10   57.06    3.14
  -3   2  10   46.66    2.43
   2  -2 -10    4.23    0.94
   2   2 -10    4.79    0.87
   1  -2 -10    0.53    0.32
   1   2 -10    0.15    0.21
   0   2 -10    1.18    2.82
  -2  -2 -10    7.13    8.77
  -2   2 -10    1.71    4.30
  -3  -2 -10  103.66    3.84
  -4  -2 -10   10.46    1.14
  -4   2 -10    9.92    1.16
  -5  -2 -10   95.23    4.40
  -5   2 -10   92.29    4.44
  -6  -2 -10   26.92    3.44
  -6   2 -10   23.32    2.31
  -7  -2 -10    2.44    0.90
  -7   2 -10    0.92    0.92
  -8  -2 -10    0.84    0.81
  -8   2 -10    0.82    0.85
   9  -3 -10    0.82    1.41
   9   3 -10   -0.41    1.27
   8  -3 -10    1.45    1.22
  -8  -3  10   -0.55    0.80
   8   3 -10    1.19    1.06
  -8   3  10    0.93    1.14
   7  -3 -10    1.06    1.00
  -7  -3  10    0.52    0.71
  -7   3  10    2.08    1.03
   7   3 -10    0.58    0.84
  -6  -3  10    2.41    0.99
   6  -3 -10    2.47    1.16
  -6   3  10    2.62    0.96
   6   3 -10    3.45    1.15
   5  -3 -10   41.21    3.44
  -5  -3  10   37.09    2.64
  -5   3  10   38.50    3.02
   5   3 -10   37.40    3.10
   4  -3 -10   22.00    2.29
  -4  -3  10   26.60    1.91
   4   3 -10   21.00    2.09
  -4   3  10   22.76    1.85
  -3  -3  10  114.03    4.32
   3  -3 -10  118.93    5.52
  -3   3  10  116.36    4.53
   3   3 -10  122.72    5.22
   2  -3 -10    3.43    0.87
  -2   3  10    4.39    0.52
   2   3 -10    3.53    0.73
   1  -3 -10    5.21    0.91
   1   3 -10    4.75    0.62
   0  -3 -10    3.72    0.68
  -1  -3 -10    2.89    0.52
  -1  -3 -10    2.15    0.45
  -2  -3 -10    2.90    0.50
  -3  -3 -10   22.74    1.50
  -4  -3 -10    3.78    0.73
  -4   3 -10    2.74    0.78
  -5  -3 -10   13.70    1.52
  -5   3 -10   13.20    1.49
  -6  -3 -10    1.84    0.73
  -6   3 -10    2.19    1.17
  -7  -3 -10    0.54    0.66
  -7   3 -10   -0.23    0.56
  -8  -3 -10   -0.13    0.97
  -8   3 -10    2.36    0.97
   9  -4 -10    0.56    1.51
   9   4 -10   -1.46    1.04
  -8  -4  10    2.78    1.30
   8  -4 -10    1.53    1.04
  -8   4  10    3.77    1.29
   8   4 -10    1.73    1.07
  -7  -4  10   -0.34    0.64
   7  -4 -10   -0.56    0.70
   7   4 -10    0.38    0.68
   6  -4 -10   43.23    3.93
  -6  -4  10   46.66    3.30
   6   4 -10   43.92    3.71
  -6   4  10   48.16    3.43
   5  -4 -10  131.85    6.88
  -5  -4  10  128.46    5.71
  -5   4  10  128.72    6.11
   5   4 -10  132.27    6.45
  -4  -4  10    1.30    0.63
   4  -4 -10    0.33    0.52
  -4   4  10    1.33    0.58
   4   4 -10    1.52    0.69
   3  -4 -10   86.93    4.61
  -3  -4  10   81.71    3.43
  -3   4  10   84.88    3.71
   3   4 -10   83.52    4.15
   2  -4 -10   37.46    2.55
   2   4 -10   37.43    2.22
  -2   4  10   32.12    1.73
  -2   4  10   33.19    1.71
   1  -4 -10   10.51    1.21
   1   4 -10    9.86    0.96
   0  -4 -10    1.96    0.56
   0   4 -10    3.89    0.59
  -1  -4 -10   27.58    1.71
  -1  -4 -10   27.36    1.60
  -2  -4 -10   26.80    1.61
  -3  -4 -10    0.10    0.27
  -3   4 -10    0.36    0.31
  -4  -4 -10   35.74    2.26
  -4   4 -10   37.66    2.40
  -5  -4 -10    0.12    0.40
  -5   4 -10    0.96    0.54
  -6  -4 -10   12.33    1.63
  -6   4 -10   13.42    2.34
  -7  -4 -10   13.68    2.09
  -7   4 -10   11.09    2.14
  -8   4 -10    4.62    1.49
   9  -5 -10    2.29    1.83
   9   5 -10   -1.49    1.18
   8  -5 -10    7.95    1.90
  -8  -5  10    7.50    1.84
  -8   5  10    4.15    1.65
   8   5 -10    8.86    2.23
  -7  -5  10    0.91    0.80
   7  -5 -10    2.78    1.42
   7   5 -10    0.86    0.77
  -6  -5  10   12.64    1.98
   6  -5 -10    9.00    1.99
   6   5 -10   11.04    2.13
  -6   5  10   13.27    2.10
   5  -5 -10   17.00    2.32
  -5  -5  10   13.74    1.72
   5   5 -10   14.80    2.34
  -5   5  10   18.19    1.95
   4  -5 -10    4.42    1.32
  -4  -5  10    4.74    0.95
  -4   5  10    4.08    0.98
   4   5 -10    4.05    1.09
   3  -5 -10   18.22    2.02
  -3  -5  10   18.74    1.43
  -3   5  10   19.57    1.59
   3   5 -10   18.20    1.79
   2  -5 -10    5.36    1.13
  -2   5  10    4.56    0.76
   2   5 -10    4.98    0.92
  -2   5  10    4.60    0.76
   1  -5 -10    6.52    1.18
   1   5 -10    6.40    1.23
   0   5 -10    0.36    0.29
  -1  -5 -10   76.30    3.52
  -1  -5 -10   78.23    3.37
  -2  -5 -10   62.30    2.91
  -3  -5 -10  110.61    4.47
  -3   5 -10  106.41    4.40
  -4  -5 -10   33.42    2.26
  -4   5 -10   29.49    2.22
  -5  -5 -10   32.74    2.42
  -5   5 -10   34.24    2.66
  -6  -5 -10   14.46    1.82
  -6   5 -10   14.34    1.85
  -7  -5 -10    5.60    1.37
  -7   5 -10    7.77    1.68
  -8  -5 -10    0.33    1.01
  -8   5 -10    0.50    1.17
   8  -6 -10    0.85    1.14
  -8  -6  10   -1.82    0.79
  -8   6  10    0.00    1.06
   8   6 -10   -1.22    0.78
   7  -6 -10   23.41    3.12
   7   6 -10   27.67    3.17
   6  -6 -10   20.85    2.85
  -6  -6  10   17.93    2.02
   6   6 -10   11.48    2.09
  -6   6  10   20.16    2.27
  -5  -6  10    6.22    1.56
   5  -6 -10    6.35    1.76
  -5   6  10    7.13    1.41
   5   6 -10    4.61    1.28
   4  -6 -10   26.19    2.68
  -4  -6  10   21.93    1.86
   4   6 -10   19.55    2.13
  -4   6  10   21.52    1.97
   3  -6 -10    3.61    0.99
  -3  -6  10    1.94    0.58
  -3   6  10    2.40    0.69
   3   6 -10    2.60    0.81
   2  -6 -10    4.15    1.07
  -2   6  10    4.69    0.83
  -2   6  10    4.62    0.83
   2   6 -10    5.62    1.04
   1  -6 -10   41.57    2.77
   1   6 -10   39.84    2.31
   0  -6 -10  166.33    6.47
   0   6 -10  163.05    5.77
  -1  -6 -10   21.68    1.63
  -1  -6 -10   19.72    1.67
  -2  -6 -10  117.81    4.76
  -3  -6 -10   12.16    1.28
  -3   6 -10   13.51    1.39
  -4  -6 -10   28.81    2.20
  -4   6 -10   27.53    2.25
  -5   6 -10    5.24    1.17
  -6  -6 -10   -0.08    0.58
  -6   6 -10    0.01    0.55
  -7  -6 -10    1.23    0.77
  -7   6 -10   -0.82    0.68
  -8  -6 -10    2.54    1.16
  -8   6 -10   -1.58    1.02
  -8  -7  10    1.23    0.98
   8  -7 -10   -1.12    1.34
   8   7 -10    3.98    1.50
   7  -7 -10    4.44    1.54
   7   7 -10    5.83    1.58
  -7   7  10    4.34    1.44
   6  -7 -10   12.59    2.55
  -6  -7  10   13.99    2.07
  -6   7  10   11.17    1.97
   6   7 -10   15.98    2.71
   5  -7 -10    4.21    1.44
  -5  -7  10    5.63    1.21
  -5   7  10    7.42    1.46
   5   7 -10    3.74    1.50
  -4  -7  10   74.09    3.86
   4  -7 -10   81.68    5.12
   4   7 -10   82.12    4.53
  -4   7  10   72.83    4.10
  -3  -7  10   44.68    2.54
   3  -7 -10   48.21    3.65
   3   7 -10   51.06    3.15
  -3   7  10   49.90    2.92
  -3   7  10   45.51    2.88
   2  -7 -10    0.51    0.40
  -2   7  10   -0.08    0.26
   2   7 -10   -0.11    0.32
  -2   7  10    0.69    0.40
   1  -7 -10   22.61    2.11
  -1   7  10   20.10    1.37
   1   7 -10   22.60    1.73
  -1   7  10   24.11    1.53
   0  -7 -10   60.78    3.47
   0   7 -10   59.87    2.96
  -1  -7 -10    0.40    0.34
  -1  -7 -10    0.49    0.35
  -2  -7 -10   14.09    1.42
  -3  -7 -10   -0.02    0.36
  -3   7 -10    1.44    0.61
  -4  -7 -10    2.76    0.87
  -4   7 -10    0.81    0.65
  -5   7 -10    5.67    1.34
  -6  -7 -10   -1.31    0.52
  -6   7 -10   -1.37    0.56
  -7  -7 -10    0.65    0.66
  -7   7 -10    1.32    1.01
  -8  -7 -10   -0.26    1.07
  -8   7 -10    1.03    1.07
  -8  -8  10    1.56    1.13
   8  -8 -10    3.36    1.31
   8   8 -10    1.63    1.95
  -7  -8  10    0.64    1.03
   7  -8 -10    0.31    1.21
  -7   8  10   -0.26    1.05
   7   8 -10   -0.37    0.87
  -6  -8  10    0.70    0.75
   6  -8 -10    1.45    1.45
  -6   8  10    2.52    1.07
   6   8 -10    2.57    1.19
  -5  -8  10    4.51    1.24
   5  -8 -10    5.31    1.65
  -5   8  10    4.62    1.32
   5   8 -10    1.63    0.94
   4  -8 -10    4.97    1.40
  -4  -8  10    2.40    0.82
  -4   8  10    6.52    1.33
   4   8 -10    2.99    0.99
   3  -8 -10    1.47    0.90
  -3  -8  10    2.12    0.66
  -3   8  10    0.55    0.50
  -3   8  10    1.08    0.55
   3   8 -10    0.84    0.56
   2  -8 -10   11.02    1.84
   2   8 -10   13.00    1.49
  -2   8  10   11.60    1.34
  -2   8  10   12.98    1.41
   1  -8 -10   51.65    3.40
  -1   8  10   47.69    2.53
   1   8 -10   42.32    2.67
  -1   8  10   47.20    2.56
   0  -8 -10   23.33    2.15
   0   8  10   23.63    1.49
   0   8  10   22.27    1.36
   0   8 -10   22.20    1.77
  -1  -8 -10    4.51    0.96
  -1   8 -10    3.33    0.79
  -2  -8 -10   11.49    1.36
  -3  -8 -10   16.38    1.70
  -3   8 -10   17.13    1.75
  -4   8 -10    0.50    0.59
  -5  -8 -10    9.20    1.60
  -5   8 -10    9.22    1.78
  -6  -8 -10   -1.03    0.51
  -6   8 -10    0.69    0.82
  -7  -8 -10    3.86    1.50
  -7   8 -10    3.29    1.32
  -8   8 -10   -0.86    1.01
   8  -9 -10    9.06    2.57
   8   9 -10    7.07    2.22
   7  -9 -10    3.36    1.74
  -7  -9  10    2.42    1.23
   7   9 -10    2.23    1.37
  -7   9  10    1.23    1.27
   6  -9 -10    0.46    0.97
  -6  -9  10   -0.64    0.63
   6   9 -10    0.62    0.81
   5  -9 -10    7.61    1.90
  -5  -9  10    5.80    1.36
   5   9 -10    6.91    1.64
  -5   9  10    8.73    1.78
  -4  -9  10    1.31    0.69
   4  -9 -10    1.90    1.09
   4   9 -10    0.65    0.54
  -4   9  10    0.60    0.66
   3  -9 -10   34.58    3.18
  -3  -9  10   34.53    2.37
  -3   9  10   35.81    2.70
  -3   9  10   34.86    2.64
   3   9 -10   41.35    2.92
   2  -9 -10   46.34    3.62
  -2   9  10   48.18    2.98
   2   9 -10   48.33    3.10
  -2   9  10   45.13    2.84
   1  -9 -10    9.95    1.74
  -1   9  10    9.28    1.16
   1   9 -10   10.25    1.32
  -1   9  10    8.91    1.20
   0  -9 -10  163.54    7.18
   0   9 -10  175.16    6.63
   0   9  10  168.79    6.09
   0   9  10  161.08    5.77
  -1  -9 -10   70.13    3.87
   1   9  10   71.37    2.90
   1   9  10   69.42    3.07
  -1   9 -10   69.65    3.57
  -2  -9 -10    7.27    1.33
  -2   9 -10    6.62    1.26
  -3  -9 -10   51.96    3.66
  -3   9 -10   46.64    3.15
  -4  -9 -10   78.59    4.37
  -4   9 -10   73.31    4.41
  -5  -9 -10    6.82    1.35
  -5   9 -10    9.99    1.80
  -6  -9 -10   -1.17    0.57
  -6   9 -10    0.14    0.75
  -7  -9 -10   -0.66    0.88
  -7   9 -10    0.96    1.13
  -8   9 -10    2.98    1.85
   8 -10 -10    5.11    2.08
   8  10 -10    1.28    1.24
   7 -10 -10    0.80    1.17
  -7 -10  10    1.61    1.08
   7  10 -10    3.09    1.44
  -7  10  10    1.50    1.24
   6 -10 -10    0.43    0.94
  -6 -10  10    0.37    0.65
   6  10 -10   -0.63    0.80
  -5 -10  10    0.78    0.85
   5 -10 -10    1.67    1.23
   5  10 -10    0.85    0.75
  -5  10  10    0.69    0.78
   4 -10 -10    6.84    1.73
  -4  10  10    1.52    0.88
   3 -10 -10   41.49    3.73
  -3  10  10   47.08    3.14
   3  10 -10   42.66    3.15
  -3  10  10   45.57    4.81
   2 -10 -10   53.35    3.93
  -2  10  10   52.87    3.16
   2  10 -10   43.71    3.11
  -2  10  10   50.38    3.23
   1 -10 -10   26.82    2.57
  -1  10  10   23.85    2.00
  -1  10  10   23.32    1.87
   1  10 -10   27.72    2.25
   0 -10 -10    2.20    0.94
   0  10  10    4.15    0.82
   0  10  10    4.34    0.94
   0  10 -10    4.16    0.94
  -1 -10 -10    3.26    1.41
   1  10  10    2.18    0.64
  -1  10 -10    1.76    0.71
  -2 -10 -10    6.75    1.50
   2  10  10    8.12    1.02
  -2  10 -10    5.77    1.30
   2  10  10    4.98    0.83
  -3 -10 -10   -0.30    0.36
   3  10  10   -0.22    0.28
  -3  10 -10   -1.27    0.49
   3  10  10   -0.33    0.33
  -4 -10 -10   -0.09    0.69
  -4  10 -10    0.83    0.78
  -5 -10 -10    2.53    1.07
  -5  10 -10    2.18    0.79
  -6 -10 -10   -1.00    0.75
  -6  10 -10   -0.42    0.76
  -7 -10 -10    2.11    1.21
  -7  10 -10    4.94    1.79
  -7 -11  10    1.01    1.20
   7 -11 -10    2.35    1.83
   7  11 -10    2.26    1.41
   6 -11 -10    1.18    1.09
   6  11 -10    1.84    0.96
  -5 -11  10    4.65    1.33
   5 -11 -10    7.37    1.93
   5  11 -10    7.99    1.68
  -5  11  10    8.42    1.88
   4 -11 -10   -0.21    0.77
  -4 -11  10    0.31    0.70
  -4  11  10    0.69    0.84
   4  11 -10   -0.25    0.43
  -4  11  10    0.99    0.74
  -3  11  10    8.64    1.53
   3  11 -10    7.60    1.56
  -3  11  10    7.20    1.50
   2 -11 -10    1.91    0.98
  -2  11  10    3.23    0.97
  -2  11  10    2.66    0.85
   2  11 -10    2.93    0.94
   1 -11 -10   44.93    3.60
  -1  11  10   44.26    2.72
   1  11 -10   37.54    2.87
  -1  11  10   40.75    2.89
   0 -11 -10   29.06    2.74
   0  11 -10   27.67    2.34
   0  11  10   27.24    2.22
   0  11  10   29.48    2.08
   1  11  10   10.96    1.19
  -1  11 -10   11.34    1.46
   1  11  10   13.02    1.47
  -2 -11 -10    2.09    0.85
  -2  11 -10    2.06    0.83
   2  11  10    1.77    0.68
   2  11  10    2.03    0.62
  -3 -11 -10    9.88    1.71
   3  11  10   13.82    1.30
   3  11  10   11.98    1.35
  -3  11 -10   15.28    1.92
  -4 -11 -10    9.80    1.90
  -4  11 -10    4.83    1.40
   4  11  10    8.21    1.09
   4  11  10    9.20    1.31
  -5 -11 -10    5.54    1.45
   5  11  10    6.38    1.21
  -5  11 -10    8.09    1.74
  -6 -11 -10   12.73    2.41
   6  11  10   10.61    1.39
  -6  11 -10    9.48    2.09
  -7  11 -10    2.63    1.33
  -7 -12  10   -1.06    1.19
   7 -12 -10    0.31    1.25
   7  12 -10   -0.02    0.95
   6 -12 -10    0.82    1.03
   6  12 -10    1.72    1.25
  -6  12  10    0.71    1.20
  -5 -12  10   -0.14    0.81
   5 -12 -10    0.63    1.03
   5  12 -10    0.82    0.82
  -4 -12  10    1.89    0.86
   4 -12 -10    1.25    1.01
  -4  12  10    0.80    0.76
   4  12 -10   -0.07    0.58
   3 -12 -10    1.29    0.88
   3  12 -10    1.28    0.85
  -3  12  10   -1.32    0.52
  -3  12  10    0.41    0.58
   2 -12 -10    3.06    1.62
  -2  12  10    4.35    1.06
  -2  12  10    3.84    1.15
   2  12 -10    3.88    1.05
   1 -12 -10    8.24    1.71
   1  12 -10    9.65    1.68
  -1  12  10    8.36    1.54
  -1  12  10    8.82    1.45
   0  12 -10   10.80    1.74
   0  12  10   14.58    1.67
   0  12  10   13.50    1.53
   1  12  10    3.78    0.85
   1  12  10    4.49    1.02
  -1  12 -10    4.20    1.06
  -2 -12 -10    0.09    0.56
  -2  12 -10   -0.43    0.38
  -2  12 -10   -0.87    0.49
   2  12  10   -0.30    0.37
   2  12  10   -0.22    0.54
  -3 -12 -10    3.21    1.09
  -3  12 -10    1.10    0.84
   3  12  10    1.97    0.74
   3  12  10    4.26    0.93
  -4 -12 -10    0.55    0.70
   4  12  10    0.33    0.50
   4  12  10    1.34    0.67
  -4  12 -10   -0.15    0.85
  -5 -12 -10    4.90    1.38
   5  12  10    4.66    1.09
   5  12  10    5.38    1.05
  -5  12 -10    2.36    1.16
  -6 -12 -10   -1.82    0.82
  -6  12 -10   -1.72    1.22
   6  12  10    1.53    0.73
   6  12  10    0.59    0.80
  -7  12 -10    2.20    2.59
   7 -13 -10    0.94    1.77
   7  13 -10    4.25    1.76
   6 -13 -10    3.32    1.67
  -6  13  10    2.81    1.42
   6  13 -10    8.33    2.01
  -5 -13  10    9.69    1.76
   5 -13 -10    6.17    2.02
  -5  13  10   12.47    2.30
  -5  13  10    7.01    1.80
   5  13 -10   10.93    2.20
   4 -13 -10    3.60    1.37
  -4 -13  10    6.10    1.40
  -4  13  10    5.18    1.43
  -4  13  10    4.90    1.62
   4  13 -10    4.78    1.31
   3 -13 -10    8.81    1.98
   3  13 -10   11.77    2.12
  -3  13  10   11.65    2.05
  -3  13  10   10.41    1.73
   2 -13 -10    0.00    0.72
  -2  13  10    0.18    0.70
  -2  13  10   -0.23    0.52
   1 -13 -10    0.59    0.70
  -1  13  10    0.96    0.92
   1  13 -10    0.24    0.56
  -1  13  10    0.50    0.57
   0  13  10   34.04    2.80
   0  13  10   38.10    2.61
   0  13 -10   29.63    2.69
  -1  13 -10   17.66    2.06
   1  13  10   21.49    2.09
   1  13  10   14.75    1.63
  -2 -13 -10    0.96    0.77
   2  13  10    0.32    0.63
  -2  13 -10    1.01    0.69
  -2  13 -10    2.15    0.96
   2  13  10    1.68    0.68
  -3 -13 -10    0.49    0.72
  -3  13 -10    1.21    0.83
   3  13  10   -0.54    0.61
   3  13  10    0.05    0.46
  -4 -13 -10    1.54    0.98
  -4  13 -10    1.51    0.97
  -5 -13 -10   11.71    2.18
   5  13  10   13.48    1.79
  -5  13 -10    6.49    1.80
   5  13  10    9.07    1.49
   6  13  10    3.89    1.09
  -6  13 -10    6.33    1.75
   6  13  10    6.45    1.47
  -6 -14  10    2.56    1.37
   6 -14 -10    1.07    1.30
   6  14 -10    0.62    1.91
   5 -14 -10   -0.37    0.91
  -5  14  10    0.99    0.75
   5  14 -10    0.03    0.73
  -5  14  10    1.06    1.28
   4 -14 -10    2.76    1.54
   4  14 -10    3.80    1.39
  -4  14  10    2.42    1.12
   3 -14 -10   12.11    2.58
   3  14 -10   16.44    2.16
  -3  14  10   13.16    2.25
  -3  14  10   14.40    2.26
   2 -14 -10    2.07    0.97
  -2  14  10    3.85    1.11
   2  14 -10    2.37    1.21
  -2  14  10    2.04    1.00
  -1  14  10    3.38    1.27
  -1  14  10    4.44    1.09
   1  14 -10    3.16    1.25
   0  14 -10    1.54    0.77
   0  14  10   -1.06    0.65
   0  14  10    0.86    0.63
  -1  14 -10   -0.20    0.49
   1  14  10    0.54    0.58
  -2 -14 -10    3.83    1.25
   2  14  10    6.84    1.25
  -2  14 -10    4.48    1.41
  -2  14 -10    5.03    1.34
   2  14  10    7.92    1.60
  -3 -14 -10    2.27    1.07
   3  14  10    1.62    1.01
  -3  14 -10   -0.15    0.84
   3  14  10    1.64    0.68
  -4 -14 -10    0.21    0.66
   4  14  10   -0.25    0.61
  -4  14 -10    0.71    0.93
  -5 -14 -10    1.33    1.06
   5  14  10    2.01    0.89
  -5  14 -10    2.62    1.43
   6  14  10    2.40    0.89
  -6  14 -10   -1.90    1.40
   6  14  10    2.08    1.18
  -6 -15  10    7.82    1.86
   6 -15 -10    5.85    2.03
   6  15 -10    7.29    2.03
  -6  15  10    7.21    1.89
  -5 -15  10    0.20    0.91
   5 -15 -10    7.48    2.43
  -5  15  10    2.97    1.36
   5  15 -10    0.88    1.29
  -5  15  10    2.62    1.48
   4 -15 -10    1.18    1.15
  -4  15  10   -0.61    0.69
   4  15 -10    0.94    0.74
   3 -15 -10   -0.36    0.82
  -3  15  10    0.51    0.73
   3  15 -10   -0.50    0.63
   2 -15 -10    1.29    0.93
  -2  15  10   -0.36    0.52
   2  15 -10    0.16    0.63
  -2  15  10   -0.88    0.88
  -1  15  10   -0.97    0.50
   1  15 -10    1.24    0.77
   0  15 -10    9.64    1.83
   0  15  10   10.69    1.90
   0  15  10   12.04    1.93
   1  15  10   12.22    1.66
   1  15  10   12.78    2.09
  -1  15 -10   10.30    2.00
  -1  15 -10   11.13    2.18
  -2  15 -10    0.60    0.97
   2  15  10   -1.02    0.63
  -2  15 -10    0.56    0.69
   2  15  10    0.83    0.60
  -3 -15 -10   -0.38    0.84
  -3  15 -10    1.99    1.08
   3  15  10    1.23    0.76
   3  15  10    1.49    0.92
  -3  15 -10   -1.14    0.94
  -4 -15 -10    2.73    1.46
   4  15  10    4.97    1.36
   4  15  10    4.53    1.14
  -5  15 -10   15.62    2.82
   5  15  10   19.30    2.04
   5  15  10   11.07    1.98
   5 -16 -10    1.78    1.52
  -5  16  10    3.40    1.38
   5  16 -10    4.79    1.84
   4 -16 -10    0.79    1.15
  -4  16  10    0.07    0.74
   4  16 -10    0.29    0.72
  -4  16  10   -0.18    1.18
   3 -16 -10    4.89    1.53
   3  16 -10    4.42    1.52
  -3  16  10    2.18    1.26
  -3  16  10    4.53    1.34
  -2  16  10   18.31    3.43
   2  16 -10   18.88    2.37
  -2  16  10   18.11    2.35
  -1  16  10    4.76    1.54
  -1  16  10    4.11    1.31
   1  16 -10    6.03    1.50
   0  16  10    2.29    1.02
   0  16 -10    1.84    0.95
   0  16  10   -0.41    0.94
   1  16  10    2.31    1.11
   1  16  10    0.00    0.60
  -1  16 -10    1.58    0.90
  -1  16 -10    0.31    0.85
  -2  16 -10   -0.28    0.75
  -2  16 -10    1.63    1.11
   2  16  10    1.85    1.17
   2  16  10   -0.14    0.60
  -3 -16 -10   -0.62    1.03
  -3  16 -10    2.10    1.38
   3  16  10    1.53    1.18
  -3  16 -10    0.29    0.72
   3  16  10    0.32    0.78
   4  16  10    2.63    1.25
  -4  16 -10    2.42    1.74
   4  16  10    2.03    0.98
   5  16  10   -0.98    0.78
   5  16  10    1.92    1.24
   4 -17 -10   11.95    2.76
  -4  17  10   12.53    2.87
  -4  17  10   11.36    2.38
   3 -17 -10    5.26    1.69
  -3  17  10    8.54    1.94
  -3  17  10    6.58    1.64
   3  17 -10    8.80    2.08
   2  17 -10   -0.10    0.53
  -2  17  10    2.11    1.32
  -2  17  10   -0.83    0.69
   1  17 -10   30.36    3.06
  -1  17  10   22.13    2.52
   0  17 -10    2.98    1.17
   0  17  10    2.06    1.06
   0  17  10    2.84    1.28
   1  17  10   -1.68    0.74
   1  17  10    1.07    0.75
  -1  17 -10    0.55    0.78
  -1  17 -10    0.79    1.01
  -2  17 -10    1.05    1.00
  -2  17 -10    3.19    1.21
   2  17  10    2.98    1.26
   2  17  10    1.85    0.91
  -3  17 -10    0.58    1.45
  -3  17 -10    1.15    1.10
   3  17  10    1.57    0.70
   4  17  10    2.98    1.05
   4  17  10   -0.50    1.11
  -4  17 -10    1.18    1.02
  -3  18  10    4.22    1.91
   3  18 -10    5.53    2.86
  -3  18  10    1.56    1.18
  -2  18  10    3.19    1.22
   2  18 -10    5.00    1.46
  -2  18  10    2.99    1.57
  -1  18  10    0.80    1.60
  -1  18  10    4.84    1.40
   1  18 -10    3.71    1.37
   0  18 -10    7.11    1.72
   0  18  10   10.88    1.93
  -1  18 -10    3.06    2.02
  -1  18 -10    0.75    1.08
   1  18  10    3.38    1.07
  -2  18 -10    7.39    1.85
   2  18  10    9.30    1.81
   3  18  10    5.37    1.36
  -3  18 -10    8.12    2.02
   2  19 -10    3.24    1.41
  -2  19  10    3.65    1.40
  -2  19  10    4.28    2.02
   1  19 -10    7.04    2.01
  -1  19  10    7.38    1.71
  -1  19  10    6.31    2.01
   0  19 -10   -0.58    0.79
   0  19  10    0.03    0.79
   0  19  10    1.46    1.54
   1  19  10    7.05    1.58
  -1  19 -10    3.58    1.38
   2  19  10    2.61    1.83
  -2  19 -10   10.75    2.47
   2  19  10    6.56    1.69
   9   0 -11    1.01    1.51
  -8   0  11   -1.48    0.86
   8   0 -11   -0.55    0.86
  -7   0  11   -0.91    0.60
   7   0 -11    1.18    0.81
  -6   0  11   -0.39    0.49
   6   0 -11    0.90    0.86
   5   0 -11   -0.04    0.54
  -5   0  11    0.30    0.43
  -4   0  11    0.24    0.35
   4   0 -11    0.33    0.44
   3   0 -11   -0.20    0.34
  -3   0  11    0.28    0.23
   1   0 -11   -0.24    0.19
  -4   0 -11   -0.20    0.32
  -5   0 -11   -0.46    0.37
  -6   0 -11   -0.47    0.48
  -7   0 -11    0.17    0.60
  -8   0 -11    0.81    0.99
   9  -1 -11    9.48    2.35
   9   1 -11    7.41    2.31
   8  -1 -11    0.21    1.06
  -8  -1  11    0.91    0.98
   8   1 -11   -0.23    0.87
  -8   1  11   -2.24    0.91
   7  -1 -11    8.45    2.13
  -7  -1  11    6.89    1.49
  -7   1  11    9.17    1.84
   7   1 -11    6.77    1.80
  -6  -1  11   -0.84    0.47
   6  -1 -11   -0.47    0.58
  -6   1  11    0.08    0.47
   6   1 -11    1.61    0.78
   5  -1 -11   -0.56    0.53
  -5  -1  11    0.79    0.46
   5   1 -11    1.25    0.67
  -5   1  11    0.31    0.39
  -4  -1  11   45.82    2.55
   4  -1 -11   44.58    3.29
  -4   1  11   46.71    2.58
   4   1 -11   45.80    3.19
   3  -1 -11    0.12    0.40
  -3   1  11   -0.27    0.19
   3   1 -11   -0.11    0.40
   2  -1 -11   46.76    2.66
   2   1 -11   43.79    2.49
   1  -1 -11   43.17    2.26
   1   1 -11   47.42    2.18
  -4  -1 -11   33.37    2.01
  -4   1 -11   32.54    2.04
  -5  -1 -11    3.68    0.88
  -5   1 -11    4.14    1.00
  -6  -1 -11   28.86    2.90
  -6   1 -11   31.06    2.50
  -7  -1 -11    9.88    1.84
  -7   1 -11    8.52    1.56
  -8  -1 -11    0.22    0.96
  -8   1 -11    1.83    1.06
   9  -2 -11   -0.48    1.10
   9   2 -11   -1.59    1.04
  -8  -2  11    0.53    1.03
   8  -2 -11    2.34    1.26
  -8   2  11    2.47    1.10
   8   2 -11    1.39    1.16
  -7  -2  11    0.31    0.66
   7  -2 -11    0.59    0.83
   7   2 -11    0.30    0.84
  -7   2  11    0.41    0.83
   6  -2 -11    0.27    0.81
  -6  -2  11    1.80    0.78
   6   2 -11    0.37    0.64
  -6   2  11    1.68    0.81
   5  -2 -11    1.96    1.01
  -5  -2  11    3.63    0.89
  -5   2  11    2.44    0.79
   5   2 -11    4.57    1.35
   4  -2 -11   10.26    1.69
  -4  -2  11   11.52    1.21
   4   2 -11    9.63    1.62
  -4   2  11   11.47    1.27
   3  -2 -11   21.29    2.01
  -3   2  11   18.87    1.32
   3   2 -11   22.74    1.95
   2  -2 -11    3.18    0.80
   2   2 -11    2.70    0.65
   1  -2 -11    0.15    0.28
   1   2 -11    0.52    0.26
  -3  -2 -11   27.78    1.58
  -4  -2 -11   17.40    1.46
  -4   2 -11   16.52    1.47
  -5  -2 -11    2.47    0.81
  -5   2 -11    6.35    1.16
  -6  -2 -11   -0.11    0.53
  -6   2 -11    0.54    0.53
  -7  -2 -11    8.09    1.61
  -7   2 -11    6.48    1.56
  -8  -2 -11    0.33    0.87
  -8   2 -11    0.47    0.91
  -8  -3  11    0.46    0.99
   8  -3 -11    2.12    1.37
  -8   3  11    1.18    1.08
   8   3 -11    2.34    1.20
   7  -3 -11   -1.03    0.58
  -7  -3  11   -0.39    0.63
  -7   3  11    0.99    0.78
   6  -3 -11   27.90    3.09
  -6  -3  11   29.20    2.49
   6   3 -11   22.60    2.71
  -6   3  11   26.24    2.44
  -5  -3  11   66.09    3.64
   5  -3 -11   67.05    4.53
  -5   3  11   61.44    3.60
   5   3 -11   64.37    4.30
  -4  -3  11    8.78    1.06
   4  -3 -11    7.60    1.57
  -4   3  11    5.55    0.98
   4   3 -11    7.92    1.52
  -3  -3  11    7.60    0.79
   3  -3 -11    6.90    1.42
   3   3 -11    7.88    1.33
  -3   3  11    6.05    0.82
   2  -3 -11   35.74    2.52
   2   3 -11   40.16    2.36
   1  -3 -11   43.48    3.84
   1   3 -11   50.70    2.33
   0  -3 -11   14.78    1.23
  -2  -3 -11    0.12    0.24
  -3  -3 -11   41.75    2.13
  -4  -3 -11   49.40    2.65
  -4   3 -11   52.34    2.79
  -5  -3 -11    2.50    0.78
  -5   3 -11    3.08    0.80
  -6  -3 -11    2.14    0.70
  -6   3 -11    3.47    1.07
  -7  -3 -11   18.21    2.21
  -7   3 -11   20.43    2.34
  -8  -3 -11    7.32    2.22
  -8   3 -11    9.11    1.99
  -8  -4  11    0.80    0.97
   8  -4 -11    1.51    1.23
   8   4 -11   -0.37    1.09
  -7  -4  11    5.86    1.43
   7  -4 -11    4.60    1.40
   7   4 -11    4.35    1.68
  -6  -4  11   19.67    2.19
   6  -4 -11   20.20    2.76
   6   4 -11   19.38    2.57
  -6   4  11   17.26    2.06
   5  -4 -11   52.50    4.10
  -5  -4  11   52.26    3.15
   5   4 -11   51.21    3.71
   4  -4 -11   25.09    2.63
  -4  -4  11   27.42    2.00
  -4   4  11   31.74    2.19
   4   4 -11   30.74    2.55
  -3  -4  11   96.51    3.62
   3  -4 -11   95.18    5.02
   3   4 -11   94.54    4.57
  -3   4  11   96.84    3.92
   2  -4 -11   10.95    1.67
   2   4 -11    9.49    1.12
   1  -4 -11    9.78    1.21
   1   4 -11    8.46    0.91
   0  -4 -11    0.57    0.45
   0   4 -11    0.36    0.26
  -1  -4 -11  191.49    6.54
  -1  -4 -11  189.37    6.33
  -2  -4 -11   10.81    1.00
  -3  -4 -11   -0.42    0.24
  -3   4 -11   -0.13    0.26
  -4  -4 -11   22.26    1.78
  -4   4 -11   23.51    1.88
  -5  -4 -11    7.44    1.29
  -5   4 -11    7.68    1.43
  -6  -4 -11    0.39    0.55
  -6   4 -11    0.45    0.75
  -7  -4 -11    8.56    1.62
  -7   4 -11    9.73    1.84
  -8  -4 -11    2.28    1.30
  -8   4 -11    2.55    1.17
  -8  -5  11   -0.81    0.82
   8  -5 -11    0.88    1.23
   8   5 -11    1.89    1.23
  -8   5  11    0.62    0.98
  -7  -5  11    4.33    1.09
   7  -5 -11    3.24    1.34
   7   5 -11    1.40    1.10
   6  -5 -11    8.06    1.87
  -6  -5  11    9.92    1.72
  -6   5  11    8.93    1.80
   6   5 -11    7.00    1.65
  -5  -5  11    2.03    0.79
   5  -5 -11    0.12    0.80
  -5   5  11    1.26    0.68
   5   5 -11    0.68    0.56
   4  -5 -11   84.16    5.03
  -4  -5  11   83.33    3.89
   4   5 -11   83.54    4.62
  -4   5  11   82.18    4.06
  -3  -5  11   22.74    1.48
   3  -5 -11   28.36    2.57
  -3   5  11   23.97    1.77
  -3   5  11   26.36    1.83
   3   5 -11   25.64    2.14
   2  -5 -11   52.35    3.34
   2   5 -11   52.72    2.87
  -2   5  11   50.50    2.24
  -2   5  11   51.40    2.22
   1  -5 -11   74.32    3.85
   1   5 -11   71.57    3.37
   0  -5 -11  188.48    6.93
   0   5 -11  190.70    6.26
  -1  -5 -11    4.16    0.75
  -1  -5 -11    2.40    0.70
  -2  -5 -11   51.77    2.60
  -3  -5 -11    8.56    1.06
  -3   5 -11   10.23    1.10
  -4  -5 -11   29.40    2.12
  -4   5 -11   31.01    2.22
  -5  -5 -11    1.08    0.63
  -5   5 -11    1.99    0.83
  -6  -5 -11    3.65    1.02
  -6   5 -11    3.78    1.13
  -7  -5 -11   -0.87    0.62
  -7   5 -11    1.27    0.92
  -8  -5 -11    0.04    0.92
   8   6 -11    1.06    1.32
  -8   6  11    1.54    1.14
   7  -6 -11   14.98    2.96
   7   6 -11   14.91    2.80
   6  -6 -11   18.08    3.05
  -6  -6  11   18.01    2.13
   6   6 -11   14.65    2.46
  -6   6  11   12.90    2.00
  -5  -6  11   -0.11    0.46
   5  -6 -11    0.45    0.66
  -5   6  11    0.79    0.60
   5   6 -11    0.61    0.52
  -4  -6  11   10.14    1.29
   4  -6 -11   12.23    2.21
   4   6 -11   11.49    1.81
  -4   6  11   10.22    1.41
  -3  -6  11   36.62    1.99
   3  -6 -11   31.87    2.90
  -3   6  11   38.13    2.37
   3   6 -11   37.54    2.67
  -3   6  11   35.57    2.26
   2  -6 -11    8.81    1.52
  -2   6  11   11.51    1.02
   2   6 -11    8.96    1.17
  -2   6  11    8.79    0.92
   1  -6 -11   15.35    1.66
   1   6 -11   12.97    1.30
   0  -6 -11   58.98    3.34
   0   6 -11   61.31    2.84
  -1  -6 -11   -0.13    0.28
  -1  -6 -11   -0.30    0.33
  -2  -6 -11    0.66    0.39
  -3  -6 -11   -0.42    0.29
  -3   6 -11    0.48    0.44
  -4  -6 -11    1.50    0.60
  -4   6 -11    0.52    0.58
  -5  -6 -11    4.99    1.21
  -5   6 -11    2.58    0.83
  -6  -6 -11   15.96    1.94
  -6   6 -11   19.67    2.21
  -7  -6 -11    0.23    0.62
  -7   6 -11    0.38    0.75
  -8  -6 -11    0.66    1.38
  -8   6 -11    7.16    1.87
  -8  -7  11    2.65    1.33
   8  -7 -11    1.00    1.47
   8   7 -11    5.84    1.99
   7  -7 -11    1.14    1.26
   7   7 -11    1.71    1.10
  -7   7  11   -1.19    0.86
   6  -7 -11    3.90    1.36
  -6  -7  11    1.87    0.97
  -6   7  11    3.53    1.16
   6   7 -11    1.33    0.92
   5  -7 -11    9.28    2.04
  -5  -7  11    8.76    2.42
   5   7 -11    8.73    1.69
  -5   7  11   11.10    1.76
  -4  -7  11    4.49    0.97
   4  -7 -11    4.07    1.29
   4   7 -11    4.30    1.21
  -4   7  11    4.05    0.99
  -3  -7  11   55.06    2.70
   3  -7 -11   61.37    4.15
  -3   7  11   50.43    2.97
  -3   7  11   55.48    3.09
   3   7 -11   57.98    3.49
   2  -7 -11   27.06    2.55
   2   7 -11   26.66    2.14
  -2   7  11   27.07    1.80
  -2   7  11   27.38    2.19
   1  -7 -11    5.65    1.24
   1   7 -11    5.52    1.00
   0  -7 -11   12.93    1.46
   0   7 -11   13.84    1.31
  -1  -7 -11   -0.21    0.30
  -1  -7 -11   -0.51    0.26
  -2  -7 -11   18.32    1.62
  -3  -7 -11    1.24    0.55
  -3   7 -11    1.24    0.66
  -4  -7 -11    3.96    1.00
  -4   7 -11    5.79    1.22
  -5  -7 -11   20.34    2.11
  -5   7 -11   25.59    2.39
  -6  -7 -11    0.95    0.76
  -6   7 -11    0.69    0.77
  -7  -7 -11    6.71    1.55
  -7   7 -11    5.96    1.58
  -8  -7 -11    2.09    1.44
  -8   7 -11    3.35    1.70
   8  -8 -11   -1.67    1.27
  -8  -8  11   -0.47    1.13
   8   8 -11   -0.23    1.28
   7  -8 -11    1.08    1.34
   7   8 -11    0.80    1.06
  -7   8  11    0.82    0.88
  -6  -8  11   10.62    1.79
   6  -8 -11    6.88    1.77
   6   8 -11    8.17    1.91
  -6   8  11    9.80    1.88
   5  -8 -11    2.02    1.20
  -5  -8  11    1.77    0.85
  -5   8  11    1.29    0.85
   5   8 -11    1.45    0.85
  -4  -8  11   16.02    1.64
   4  -8 -11   14.43    2.45
   4   8 -11   18.79    2.15
   3  -8 -11    0.85    0.71
   3   8 -11    0.78    0.50
  -3   8  11   -0.05    0.52
  -3   8  11   -0.22    0.40
   2  -8 -11  280.57   10.90
  -2   8  11  290.25    9.37
  -2   8  11  280.63    9.41
   2   8 -11  277.75    9.91
   1  -8 -11   35.57    2.88
   1   8 -11   31.24    2.28
  -1   8  11   34.50    1.93
  -1   8  11   36.69    1.91
   0  -8 -11   56.39    3.62
   0   8 -11   63.49    3.22
  -1  -8 -11   23.82    2.04
  -1  -8 -11   25.39    2.23
  -1   8 -11   24.79    1.84
  -2  -8 -11    1.41    0.60
  -3  -8 -11    0.77    0.51
  -3   8 -11    1.24    0.59
  -4  -8 -11   43.56    3.06
  -4   8 -11   44.24    3.05
  -5  -8 -11    6.10    1.32
  -5   8 -11    7.37    1.48
  -6  -8 -11    4.02    1.36
  -6   8 -11    4.16    1.38
  -7   8 -11    3.57    1.45
  -8   8 -11    0.14    1.58
   8  -9 -11    1.48    1.58
   8   9 -11    5.26    1.94
  -7  -9  11   -0.62    1.00
   7  -9 -11   -0.61    0.91
   7   9 -11    1.76    1.17
  -7   9  11   -1.19    1.03
   6  -9 -11    3.32    1.22
  -6  -9  11    1.97    0.92
   6   9 -11    0.20    0.81
   5  -9 -11    1.27    0.86
  -5  -9  11    5.49    1.23
  -5   9  11    2.74    1.14
   5   9 -11    1.15    0.79
   4  -9 -11    2.37    1.16
  -4  -9  11    4.00    0.95
   4   9 -11    1.44    0.83
  -4   9  11    2.08    0.88
  -4   9  11    2.61    0.87
   3  -9 -11   58.29    4.29
  -3   9  11   56.44    3.43
   3   9 -11   63.83    3.80
  -3   9  11   55.04    3.32
   2  -9 -11    1.52    0.99
  -2   9  11    3.45    0.92
  -2   9  11    3.48    0.90
   2   9 -11    1.71    0.72
   1  -9 -11   10.68    1.86
  -1   9  11   10.20    1.17
   1   9 -11   10.91    1.37
   0  -9 -11    3.59    1.09
   0   9  11    2.66    0.55
   0   9 -11    2.93    0.78
   0   9  11    2.26    0.54
  -1  -9 -11    1.03    0.52
  -1   9 -11    1.09    0.55
  -2  -9 -11   -0.49    0.37
  -3   9 -11   -0.14    0.46
  -4  -9 -11    2.72    0.93
  -4   9 -11    1.78    0.85
  -5  -9 -11    0.57    0.57
  -5   9 -11   -0.03    0.67
  -6  -9 -11    6.64    1.46
  -6   9 -11    6.37    1.73
  -7  -9 -11    1.33    1.00
  -7   9 -11    1.41    1.23
   7 -10 -11   13.95    4.32
  -7 -10  11   10.34    2.13
   7  10 -11   12.07    2.60
  -7  10  11   10.01    2.13
  -6 -10  11    3.07    1.23
   6 -10 -11    1.33    1.17
   6  10 -11    0.31    0.59
  -5 -10  11    2.26    1.05
   5 -10 -11    5.52    1.73
  -5  10  11    4.11    1.28
   5  10 -11    4.38    1.23
  -4 -10  11   22.35    2.00
   4 -10 -11   16.45    2.67
  -4  10  11   22.54    2.35
   4  10 -11   23.66    2.46
  -4  10  11   20.82    2.19
   3 -10 -11   26.67    2.96
   3  10 -11   26.78    2.42
  -3  10  11   26.41    2.48
  -3  10  11   29.68    2.41
   2 -10 -11    1.64    1.07
  -2  10  11    2.31    0.84
   2  10 -11    2.98    0.92
  -2  10  11    3.21    0.82
   1 -10 -11    7.40    1.47
  -1  10  11    8.06    1.07
  -1  10  11    8.13    1.26
   1  10 -11    6.41    1.28
   0 -10 -11   -0.68    0.38
   0  10  11    0.61    0.34
   0  10  11    0.55    0.46
   0  10 -11    0.24    0.36
  -1  10 -11    5.91    1.18
  -2 -10 -11    8.46    1.48
  -2  10 -11   11.97    1.57
  -3 -10 -11   12.08    1.94
  -3  10 -11   12.24    1.93
  -4 -10 -11    3.17    0.99
  -4  10 -11    3.66    1.17
  -5 -10 -11   16.20    2.42
  -5  10 -11   17.62    2.37
  -6 -10 -11   26.45    2.87
  -6  10 -11   32.38    3.28
  -7 -10 -11    1.35    1.17
  -7  10 -11    0.38    1.10
  -7 -11  11   -0.87    1.17
   7 -11 -11    0.35    1.53
   7  11 -11    0.92    1.09
   6 -11 -11    0.11    1.30
  -6 -11  11    1.74    1.18
   6  11 -11    0.84    0.77
   5 -11 -11   10.67    2.23
  -5 -11  11    8.77    1.71
   5  11 -11    8.86    2.05
  -5  11  11   10.50    2.01
   4 -11 -11    5.62    1.85
   4  11 -11    2.98    1.13
  -4  11  11    4.40    1.10
  -4  11  11    4.57    1.24
   3 -11 -11    3.90    1.36
  -3  11  11    2.42    1.01
  -3  11  11    5.18    1.19
   3  11 -11    4.99    1.18
   2 -11 -11   31.97    3.13
  -2  11  11   32.74    2.43
  -2  11  11   31.02    2.51
   2  11 -11   29.09    2.57
   1 -11 -11   16.90    2.31
  -1  11  11   19.25    1.91
   1  11 -11   21.05    2.05
  -1  11  11   19.35    1.72
   0 -11 -11   11.76    2.08
   0  11  11   14.70    1.36
   0  11 -11   10.98    1.50
   0  11  11   11.81    1.42
   1  11  11    0.65    0.41
  -1  11 -11   -0.13    0.44
  -2 -11 -11    6.44    1.44
  -2  11 -11    4.83    1.31
   2  11  11    5.18    0.90
  -2  11 -11    5.28    1.17
  -3 -11 -11   19.10    2.23
  -3  11 -11   20.64    2.25
  -4 -11 -11    2.41    1.03
  -4  11 -11    1.87    1.04
  -5 -11 -11    6.36    1.50
  -5  11 -11    6.96    1.81
  -6 -11 -11   -0.01    0.96
  -6  11 -11   -1.59    0.94
  -7  11 -11    1.76    1.38
   7 -12 -11    3.30    1.74
  -7 -12  11    6.95    1.87
   7  12 -11    3.62    1.55
   6 -12 -11    0.28    1.24
   6  12 -11    0.77    0.91
  -6  12  11   -0.51    0.92
  -5 -12  11    1.79    0.90
   5 -12 -11    0.40    0.88
  -5  12  11   -0.22    0.74
   5  12 -11   -0.64    0.67
   4 -12 -11   -0.18    1.04
  -4  12  11   -0.04    0.79
   4  12 -11    0.61    0.63
  -4  12  11    2.17    0.93
   3 -12 -11    5.75    1.55
  -3  12  11    5.28    1.36
   3  12 -11    6.82    1.49
  -3  12  11    4.02    1.10
   2 -12 -11   17.32    2.36
  -2  12  11   13.07    1.66
   2  12 -11   16.65    2.00
   1 -12 -11    5.53    1.56
  -1  12  11    6.97    1.22
  -1  12  11    5.68    1.29
   1  12 -11    5.03    1.20
   0  12 -11   22.58    2.23
   0  12  11   23.07    1.83
   0  12  11   24.02    2.07
   1  12  11   41.50    2.44
   1  12  11   41.22    2.68
  -1  12 -11   42.43    3.07
  -2 -12 -11    3.70    1.20
  -2  12 -11    8.75    1.72
   2  12  11    8.02    1.23
  -2  12 -11    7.72    1.49
   2  12  11    6.92    1.07
  -3 -12 -11    1.50    1.03
  -3  12 -11    3.60    1.29
  -4 -12 -11    1.47    0.87
  -4  12 -11    0.57    0.91
  -5 -12 -11   -1.29    0.72
  -5  12 -11   -0.31    0.91
  -6 -12 -11    0.54    1.00
  -6 -13  11   -0.55    0.94
   6 -13 -11    3.26    1.78
   6  13 -11    2.46    1.53
  -6  13  11   -0.29    1.08
  -5 -13  11    1.10    0.88
   5 -13 -11   -1.21    0.83
  -5  13  11    0.07    0.94
   5  13 -11    0.74    0.81
  -5  13  11    1.13    1.15
   4 -13 -11    3.44    1.30
   4  13 -11   -0.16    0.77
  -4  13  11    1.10    0.90
  -4  13  11    0.04    0.93
   3 -13 -11    3.20    1.26
  -3  13  11    2.19    0.99
   3  13 -11    2.12    0.88
  -3  13  11    1.04    1.00
   2 -13 -11    1.23    1.14
  -2  13  11    4.50    1.19
  -2  13  11    2.83    1.07
   2  13 -11    1.70    0.81
   1 -13 -11    2.32    1.08
  -1  13  11    1.59    0.71
   1  13 -11    1.18    0.73
   0  13  11    1.72    0.84
   0  13 -11    1.66    0.78
   0  13  11    1.15    0.65
   1  13  11   -0.55    0.49
   1  13  11    0.63    0.53
  -1  13 -11    1.03    0.61
  -2 -13 -11    0.66    0.68
   2  13  11    0.38    0.64
   2  13  11    1.11    0.65
  -2  13 -11   -0.44    0.57
  -2  13 -11    0.46    0.76
  -3 -13 -11   -0.75    0.61
   3  13  11   -0.72    0.54
   3  13  11    0.01    0.52
  -3  13 -11   -1.42    0.85
  -4 -13 -11   17.69    2.27
   4  13  11   17.90    1.67
  -4  13 -11   17.96    2.79
   4  13  11   15.77    1.73
  -5 -13 -11   -0.34    1.00
  -5  13 -11   -0.76    0.83
  -6  13 -11    7.60    2.05
  -6 -14  11    1.36    1.17
   6 -14 -11    1.24    1.38
  -6  14  11    0.64    0.98
   6  14 -11    1.84    1.29
  -5 -14  11    1.26    1.09
   5 -14 -11    1.87    1.32
  -5  14  11    0.14    0.77
   5  14 -11    2.11    1.08
  -5  14  11    1.82    1.38
   4 -14 -11   17.67    3.17
   4  14 -11   17.48    2.80
  -4  14  11   19.88    2.46
   3 -14 -11    9.61    2.31
   3  14 -11   13.01    2.28
  -3  14  11    8.29    1.66
  -3  14  11   11.40    2.11
   2 -14 -11   -0.56    0.70
  -2  14  11    0.87    0.96
   2  14 -11   -1.65    0.60
  -2  14  11    0.26    0.63
  -1  14  11   -0.04    0.48
   1  14 -11    0.32    0.65
  -1  14  11    1.41    0.72
   0  14  11   11.18    1.67
   1  14  11    5.00    1.24
  -1  14 -11    5.50    1.30
   1  14  11    4.26    1.02
  -2 -14 -11   -0.20    0.66
   2  14  11    1.62    0.82
   2  14  11    1.98    0.68
  -2  14 -11    1.61    1.02
  -3 -14 -11    8.04    1.85
  -3  14 -11    8.93    1.80
  -3  14 -11    5.97    1.63
   3  14  11   10.00    1.48
   3  14  11    9.58    1.55
  -4 -14 -11    2.93    1.13
   4  14  11    0.68    0.57
  -4  14 -11    0.91    1.06
   4  14  11    0.50    0.82
  -5 -14 -11   17.15    3.45
   5  14  11   20.04    2.27
  -5  14 -11   19.11    3.23
   5 -15 -11   -0.90    1.32
  -5  15  11    1.01    0.89
   5  15 -11    1.77    1.38
  -5  15  11    0.51    1.27
   4 -15 -11   -1.44    0.89
   4  15 -11    0.72    0.94
  -4  15  11    2.27    0.98
  -4  15  11   -1.39    1.07
   3 -15 -11    3.24    1.49
   3  15 -11    4.09    1.30
  -3  15  11    5.85    1.57
  -3  15  11    4.21    1.35
   2 -15 -11    1.45    0.92
  -2  15  11    1.42    0.82
  -2  15  11    0.70    0.94
   1  15 -11    6.47    1.52
  -1  15  11    9.11    1.99
  -1  15  11    6.76    1.46
   0  15  11    4.34    0.95
   0  15  11    4.38    1.40
   0  15 -11    5.14    1.40
   1  15  11    1.99    0.78
  -1  15 -11    0.96    0.75
   1  15  11   -0.20    0.83
  -1  15 -11    5.10    1.37
  -2  15 -11    6.21    1.72
   2  15  11    8.85    1.43
  -2  15 -11    8.59    1.77
  -3 -15 -11    0.41    1.13
  -3  15 -11    0.84    0.85
  -3  15 -11    1.56    0.97
   3  15  11    0.27    0.64
   3  15  11    1.38    1.03
  -4 -15 -11    5.20    1.57
   4  15  11    2.45    1.11
   4  15  11    0.59    0.72
  -4  15 -11    0.60    1.09
   5  15  11    0.12    0.77
  -5  15 -11   -2.21    1.04
   5  15  11    1.65    1.15
   5 -16 -11    2.55    1.82
  -5  16  11    1.26    1.20
   5  16 -11    0.75    1.21
   4 -16 -11   -0.49    1.87
  -4  16  11    2.32    1.48
  -4  16  11    2.71    1.29
   4  16 -11    2.05    1.34
   3 -16 -11   -1.25    0.96
   3  16 -11   -0.68    0.83
  -3  16  11   -0.13    1.18
  -3  16  11   -0.82    0.68
   2  16 -11   11.85    2.11
  -2  16  11   12.50    2.02
  -2  16  11   10.80    2.06
  -1  16  11    4.38    1.64
   1  16 -11    5.67    1.54
  -1  16  11    5.98    1.39
   0  16 -11    6.67    1.61
   0  16  11    7.06    1.38
   0  16  11    6.99    1.62
  -1  16 -11   26.42    2.84
  -1  16 -11   27.17    3.50
   1  16  11   24.98    2.83
   1  16  11   24.61    2.31
   2  16  11    4.19    1.14
  -2  16 -11    3.57    2.13
   2  16  11    1.95    1.08
  -2  16 -11    5.50    1.44
  -3  16 -11   -0.21    1.14
   3  16  11   -0.23    0.66
  -3  16 -11    0.23    0.76
   3  16  11    0.38    0.96
   4  16  11    0.97    0.71
   4  16  11    0.01    1.06
  -4  16 -11    0.07    0.86
  -4  16 -11    1.32    1.42
   4 -17 -11    3.36    1.52
  -4  17  11    5.74    1.63
   4  17 -11    0.91    1.28
  -4  17  11    3.14    1.99
   3  17 -11    1.24    1.22
  -3  17  11    0.63    0.83
  -3  17  11    3.12    1.46
   2  17 -11    4.53    1.41
  -2  17  11    3.11    1.21
  -1  17  11    5.78    1.70
  -1  17  11    3.44    1.07
   1  17 -11    4.84    1.53
   0  17  11    1.31    0.84
   0  17  11    0.05    1.06
   0  17 -11    1.78    0.91
  -1  17 -11   -0.42    1.03
  -1  17 -11    0.88    0.99
   1  17  11   -0.05    0.70
   1  17  11    1.61    1.12
  -2  17 -11   -1.28    0.83
  -2  17 -11   -0.33    1.30
   2  17  11   -0.08    0.58
  -3  17 -11   -1.54    0.84
  -3  17 -11    0.86    1.35
   3  17  11   -0.19    0.83
   3  17  11    1.01    1.17
   4  17  11    0.49    0.87
   4  17  11   -1.61    1.15
  -4  17 -11   -1.52    1.13
  -3  18  11   -1.46    1.12
  -3  18  11    2.18    1.21
   3  18 -11    1.47    1.22
  -2  18  11    0.20    0.94
   2  18 -11    0.43    1.06
  -2  18  11    1.82    1.65
  -1  18  11    3.31    1.25
  -1  18  11    0.97    1.26
   1  18 -11    0.72    0.95
   0  18 -11   -0.31    0.79
   0  18  11    0.23    0.77
   1  18  11    0.79    0.80
   1  18  11    0.37    1.17
  -1  18 -11    2.15    1.12
   2  18  11    2.63    1.38
  -2  18 -11    1.14    1.26
   2  18  11    1.49    1.21
   3  18  11    0.61    1.00
  -3  18 -11    0.32    1.05
   3  18  11    2.51    1.30
  -1  19  11   -2.21    1.36
  -1  19  11    3.00    1.29
   0  19  11    3.55    1.36
   0  19 -11    4.27    1.75
   1  19  11   -0.69    0.85
   1  19  11   -3.15    1.84
  -1  19 -11    0.36    1.16
  -8   0  12    2.49    1.15
   8   0 -12    0.49    1.13
   7   0 -12    0.99    0.87
  -7   0  12   -0.35    0.58
   6   0 -12    4.21    1.37
  -6   0  12    6.49    1.30
  -5   0  12   64.99    3.48
   5   0 -12   68.12    4.52
   4   0 -12    0.25    0.52
   3   0 -12   11.77    1.55
   2   0 -12   39.48    2.44
   1   0 -12    8.94    0.93
  -4   0 -12   63.21    2.97
  -5   0 -12    6.96    1.20
  -6   0 -12    8.24    1.53
  -7   0 -12    1.64    0.73
  -8   0 -12    0.42    1.04
   8  -1 -12   -1.58    1.17
  -8  -1  12    3.05    1.15
   8   1 -12    2.63    1.63
  -8   1  12    2.08    1.04
  -7  -1  12    1.58    0.78
   7  -1 -12    1.88    1.08
   7   1 -12    3.25    1.32
  -7   1  12    2.00    0.97
   6  -1 -12    1.83    1.16
  -6  -1  12    3.41    0.98
  -6   1  12    3.07    0.97
   6   1 -12    0.96    0.95
  -5  -1  12   10.54    1.37
   5  -1 -12    9.56    1.81
  -5   1  12   10.72    1.39
   5   1 -12   10.14    2.01
  -4  -1  12    1.07    0.49
   4  -1 -12    0.00    0.51
   4   1 -12    0.62    0.48
  -4   1  12    0.91    0.44
   3  -1 -12   96.18    4.81
   3   1 -12   98.08    4.73
   2  -1 -12   21.01    1.76
   2   1 -12   24.01    1.78
   1  -1 -12   32.89    1.96
   1   1 -12   34.67    1.86
  -4  -1 -12    1.39    0.53
  -4   1 -12    2.38    0.62
  -5   1 -12    3.87    0.86
  -6  -1 -12   10.34    2.19
  -6   1 -12   11.87    1.56
  -7  -1 -12    3.80    1.11
  -7   1 -12    3.49    1.16
  -8  -1 -12    0.86    1.11
  -8   1 -12   -0.39    0.81
   8  -2 -12   -1.47    1.09
  -8  -2  12    0.24    0.96
  -8   2  12    0.12    0.95
   8   2 -12   -1.42    0.78
   7  -2 -12    0.45    0.93
  -7  -2  12   -0.26    0.64
  -7   2  12    1.85    0.90
   7   2 -12    0.64    0.90
  -6  -2  12    2.31    0.87
   6  -2 -12    1.36    0.99
  -6   2  12   -0.05    0.64
   6   2 -12   -0.17    0.62
  -5  -2  12    5.01    1.06
   5  -2 -12    2.87    1.07
  -5   2  12    3.60    0.95
   5   2 -12    3.10    1.11
  -4  -2  12  155.56    5.64
   4  -2 -12  145.74    6.99
   4   2 -12  157.09    6.93
  -4   2  12  158.24    5.77
   3  -2 -12   67.89    3.94
   3   2 -12   69.64    3.75
   2  -2 -12   64.71    3.50
   2   2 -12   68.42    3.34
   1  -2 -12  120.92    4.75
   1   2 -12  119.20    4.37
   0  -2 -12   58.43    2.60
  -4  -2 -12   27.15    1.80
  -4   2 -12   25.53    1.75
  -5  -2 -12   30.53    2.22
  -5   2 -12   32.43    2.32
  -6  -2 -12    0.91    0.65
  -6   2 -12    0.76    0.61
  -7  -2 -12    0.60    0.78
  -7   2 -12    1.91    1.03
  -8  -2 -12    1.13    1.11
  -8   2 -12    0.59    0.95
  -8  -3  12    0.95    0.98
   8  -3 -12   -1.44    1.13
   8   3 -12   -1.19    0.75
  -8   3  12    2.45    1.17
  -7  -3  12    0.02    0.74
   7  -3 -12    0.37    0.85
  -7   3  12    0.09    0.79
   7   3 -12   -0.86    0.71
   6  -3 -12   10.94    2.24
  -6  -3  12    9.47    1.68
   6   3 -12   10.06    2.01
  -6   3  12   10.60    1.71
  -5  -3  12    1.68    0.70
   5  -3 -12    1.01    0.62
   5   3 -12    1.92    0.93
  -5   3  12    3.11    0.88
   4  -3 -12   56.89    3.92
  -4  -3  12   52.95    2.72
  -4   3  12   54.31    2.88
   4   3 -12   54.89    3.58
   3  -3 -12   18.48    2.00
  -3   3  12   17.02    1.20
   3   3 -12   16.37    1.70
   2  -3 -12  149.90    6.16
   2   3 -12  143.30    5.64
   1  -3 -12    0.74    0.41
   1   3 -12    1.00    0.37
   0  -3 -12   68.56    3.10
  -1  -3 -12   11.35    0.93
  -3  -3 -12   32.04    1.82
  -4  -3 -12    6.41    1.03
  -4   3 -12    3.21    0.76
  -5  -3 -12   19.79    1.82
  -5   3 -12   18.61    1.78
  -6  -3 -12    3.60    0.98
  -6   3 -12    4.75    1.38
  -7  -3 -12   -0.49    0.68
  -7   3 -12    1.58    0.80
  -8   3 -12    0.59    1.17
  -8  -4  12    3.03    1.28
  -8   4  12    3.81    1.49
   8   4 -12    0.91    1.88
   7  -4 -12   -0.72    0.79
  -7  -4  12    1.11    0.87
  -7   4  12    0.16    1.43
   7   4 -12    1.34    1.06
   6  -4 -12    4.06    1.42
  -6  -4  12    5.00    1.23
  -6   4  12    6.32    1.41
   6   4 -12    7.40    1.82
  -5  -4  12    1.56    0.66
  -5   4  12    0.84    0.63
   5   4 -12    0.38    0.66
   4  -4 -12    0.93    0.61
  -4  -4  12    0.68    0.50
  -4   4  12    1.05    0.53
   4   4 -12    1.12    0.58
   3  -4 -12   13.51    1.75
  -3   4  12   13.26    1.15
  -3   4  12   13.97    1.15
   3   4 -12   13.82    1.58
   2  -4 -12   11.39    1.50
   2   4 -12   11.80    1.29
   1  -4 -12    8.98    1.22
   1   4 -12    8.13    1.22
   0  -4 -12    9.09    1.09
  -1  -4 -12   51.31    2.61
  -1  -4 -12   54.03    2.50
  -2  -4 -12  118.07    4.37
  -3  -4 -12   17.46    1.41
  -4  -4 -12  113.58    4.81
  -4   4 -12  123.31    4.93
  -5  -4 -12    6.18    1.22
  -5   4 -12    5.47    1.16
  -6  -4 -12    1.45    0.77
  -6   4 -12    0.83    0.95
  -7  -4 -12    4.13    1.15
  -7   4 -12    1.89    0.87
  -8  -4 -12   -0.62    1.01
  -8   4 -12   -2.29    1.26
   8  -5 -12    4.39    1.93
  -8  -5  12    4.25    1.61
   8   5 -12    1.96    1.56
  -8   5  12   -0.13    1.27
  -7  -5  12    6.46    1.48
   7  -5 -12    9.95    2.36
   7   5 -12    7.07    1.68
  -6  -5  12    8.84    1.55
   6  -5 -12    6.90    1.79
  -6   5  12    9.47    1.64
   6   5 -12   11.42    2.13
  -5  -5  12  131.56    5.54
   5  -5 -12  122.74    6.88
  -5   5  12  125.84    7.04
   4  -5 -12    0.99    0.69
  -4  -5  12    0.75    0.47
   4   5 -12    0.10    0.51
  -4   5  12    0.16    0.41
   3  -5 -12   36.11    2.92
   3   5 -12   33.26    2.49
  -3   5  12   33.08    2.00
  -3   5  12   31.74    1.91
   2  -5 -12    0.77    0.58
   2   5 -12    0.27    0.40
   1  -5 -12    0.82    0.55
   1   5 -12    0.82    0.37
   0  -5 -12   19.61    1.69
   0   5 -12   16.61    1.25
  -1  -5 -12   14.57    1.30
  -1  -5 -12   10.72    1.83
  -2  -5 -12    1.38    0.51
  -3  -5 -12   14.90    1.44
  -3   5 -12   16.52    1.41
  -4  -5 -12    3.85    0.83
  -4   5 -12    4.09    0.91
  -5  -5 -12   17.76    1.80
  -5   5 -12   16.91    1.81
  -6  -5 -12    1.07    0.81
  -6   5 -12    0.75    0.71
  -7  -5 -12    2.63    1.15
  -7   5 -12    3.34    1.27
  -8  -5 -12    0.28    1.08
   8  -6 -12   -1.77    1.06
  -8  -6  12    3.17    1.38
  -8   6  12   -1.09    1.02
   8   6 -12    1.02    1.36
   7  -6 -12    3.14    1.70
  -7  -6  12    6.78    1.56
   7   6 -12    7.75    1.86
   6  -6 -12   30.41    3.47
  -6  -6  12   33.53    2.65
   6   6 -12   25.43    2.86
  -6   6  12   25.92    2.65
  -5  -6  12   -0.41    0.57
   5  -6 -12   -0.14    0.55
  -5   6  12    0.19    0.58
   5   6 -12    1.43    0.83
   4  -6 -12   34.66    3.25
  -4  -6  12   36.40    2.28
   4   6 -12   36.86    2.94
  -4   6  12   32.00    2.38
   3  -6 -12   70.26    4.56
  -3   6  12   72.81    3.39
   3   6 -12   77.47    4.09
  -3   6  12   72.23    3.37
   2  -6 -12   -0.31    0.41
   2   6 -12   -0.11    0.31
   1  -6 -12  152.04    6.56
   1   6 -12  158.04    5.85
   0  -6 -12    0.18    0.45
   0   6 -12   -0.05    0.34
  -1  -6 -12   23.08    1.76
  -1  -6 -12   22.75    1.92
  -2  -6 -12    4.10    0.90
  -3  -6 -12    1.23    0.62
  -3   6 -12    1.44    0.56
  -4  -6 -12   17.56    1.76
  -4   6 -12   21.46    1.96
  -5  -6 -12    3.25    0.95
  -5   6 -12    3.83    0.97
  -6  -6 -12    2.47    0.92
  -6   6 -12    1.98    0.91
  -7  -6 -12   -0.60    0.68
  -7   6 -12    0.74    0.82
  -8  -6 -12    5.98    1.62
  -8   6 -12    6.34    1.83
  -8  -7  12    4.86    1.63
   8  -7 -12    1.89    1.70
   8   7 -12    2.96    1.50
   7  -7 -12    3.71    1.74
   7   7 -12    3.40    1.29
  -7   7  12    3.49    1.54
  -6  -7  12    2.62    1.05
   6  -7 -12    2.22    1.21
  -6   7  12    1.60    1.05
   6   7 -12    3.36    1.22
   5  -7 -12   -0.43    0.84
  -5  -7  12   -0.60    0.52
   5   7 -12    0.83    0.81
  -5   7  12   -0.33    0.57
  -4  -7  12    0.38    0.45
   4  -7 -12    1.76    0.89
   4   7 -12    0.94    0.70
  -4   7  12    1.62    0.69
   3  -7 -12    4.45    1.32
   3   7 -12    2.96    0.95
  -3   7  12    3.84    0.86
  -3   7  12    4.60    1.01
   2  -7 -12    0.48    0.54
  -2   7  12    0.25    0.30
   2   7 -12    0.49    0.46
   1  -7 -12   10.80    1.81
   1   7 -12    8.48    1.17
   0  -7 -12   84.22    4.38
   0   7 -12   85.48    3.78
  -1  -7 -12   43.41    2.67
  -1  -7 -12   39.22    2.70
  -1   7 -12   41.06    2.47
  -2  -7 -12   65.07    3.43
  -3  -7 -12   72.53    3.78
  -3   7 -12   74.21    3.72
  -4  -7 -12   10.92    1.66
  -4   7 -12    9.12    1.54
  -5  -7 -12   13.48    1.76
  -5   7 -12    9.65    1.68
  -6  -7 -12   24.71    2.53
  -6   7 -12   20.98    2.48
  -7  -7 -12    0.99    0.88
  -7   7 -12   -2.00    0.86
   7   8 -12    2.80    1.16
  -7   8  12    0.09    0.96
   6  -8 -12   -0.13    0.98
  -6  -8  12    1.93    1.02
   6   8 -12    3.02    1.21
  -6   8  12    2.57    1.16
   5  -8 -12    5.06    1.60
   5   8 -12    5.25    1.50
  -5   8  12    6.36    1.24
   4  -8 -12    1.61    0.83
  -4  -8  12    0.40    0.44
   4   8 -12    0.58    0.66
  -4   8  12    0.67    0.59
  -4   8  12    0.58    0.67
   3  -8 -12    1.94    0.95
  -3   8  12    0.28    0.41
   3   8 -12    1.00    0.62
  -3   8  12    0.22    0.51
   2  -8 -12   11.41    2.11
  -2   8  12   11.62    1.22
  -2   8  12   10.29    1.85
   2   8 -12   10.82    1.45
   1  -8 -12    0.39    0.43
   1   8 -12    0.00    0.41
   0  -8 -12   15.11    1.81
   0   8 -12   18.16    1.60
  -1  -8 -12   -0.36    0.42
  -1  -8 -12    0.05    0.47
  -1   8 -12    0.07    0.38
  -2  -8 -12    0.31    0.47
  -3  -8 -12    8.49    1.45
  -3   8 -12   10.54    1.41
  -4  -8 -12    0.34    0.61
  -4   8 -12    2.18    0.81
  -5  -8 -12   24.48    2.38
  -5   8 -12   25.46    2.59
  -6  -8 -12    2.46    1.01
  -6   8 -12    1.61    1.04
  -7  -8 -12    0.59    0.93
  -7   8 -12    1.48    1.20
  -7  -9  12    2.75    1.41
   7  -9 -12   -1.64    1.24
   7   9 -12    0.66    0.97
  -7   9  12   -0.36    1.12
   6  -9 -12   45.21    4.34
  -6  -9  12   42.51    3.35
   6   9 -12   43.19    3.88
  -5  -9  12    4.26    1.13
   5  -9 -12    4.95    1.54
   5   9 -12    2.45    1.05
  -5   9  12    3.88    1.25
   4  -9 -12    1.74    0.94
  -4  -9  12    0.65    0.55
   4   9 -12   -0.01    0.73
  -4   9  12   -0.51    0.57
  -4   9  12    0.99    0.64
   3  -9 -12   32.28    3.20
  -3   9  12   32.62    2.43
  -3   9  12   34.79    2.50
   3   9 -12   32.08    2.69
   2  -9 -12  121.14    6.38
   2   9 -12  120.16    5.49
  -2   9  12  116.06    4.75
  -2   9  12  118.29    4.89
   1  -9 -12    2.23    0.84
  -1   9  12    1.24    0.44
   1   9 -12    1.71    0.72
  -1   9  12    1.57    0.49
   0  -9 -12    2.49    0.89
   0   9 -12    2.39    0.74
  -1   9 -12   15.95    1.57
  -2  -9 -12   13.78    1.63
  -3  -9 -12   13.77    1.75
  -3   9 -12   14.54    1.75
  -4  -9 -12    0.82    0.73
  -4   9 -12    1.71    0.82
  -5  -9 -12    4.97    1.31
  -5   9 -12    2.23    0.96
  -6  -9 -12   12.70    2.16
  -6   9 -12   14.50    2.37
  -7  -9 -12   -0.32    1.10
  -7   9 -12   -1.03    1.12
   7 -10 -12    7.13    2.25
  -7  10  12    4.28    1.75
   7  10 -12    4.74    1.95
   6 -10 -12    0.68    0.89
  -6 -10  12    3.09    1.04
   6  10 -12   -0.83    0.99
   5 -10 -12    5.76    2.02
  -5 -10  12    5.84    1.27
  -5  10  12    1.39    1.01
   5  10 -12    4.19    1.18
   4 -10 -12    1.33    0.84
   4  10 -12    2.49    0.95
  -4  10  12    0.49    0.77
  -4  10  12    3.93    1.11
   3 -10 -12   24.31    3.13
  -3  10  12   27.13    2.34
  -3  10  12   29.07    2.33
   3  10 -12   24.73    2.43
   2 -10 -12    0.28    0.79
   2  10 -12   -0.35    0.44
  -2  10  12    0.19    0.49
  -2  10  12    0.82    0.62
   1 -10 -12   11.33    1.98
   1  10 -12   11.17    1.48
  -1  10  12    9.58    1.14
   0 -10 -12    0.41    0.65
   0  10 -12    2.25    0.86
  -1  10 -12   16.40    1.73
  -2 -10 -12    2.15    0.94
  -2  10 -12    4.33    1.00
  -3 -10 -12    1.04    0.64
  -3  10 -12    0.49    0.62
  -4 -10 -12    1.54    0.89
  -4  10 -12    2.82    1.09
  -5 -10 -12   -0.62    0.81
  -5  10 -12    0.09    0.82
  -6 -10 -12   -2.65    1.27
  -6  10 -12    0.66    0.90
  -7 -10 -12    1.37    2.01
  -7  10 -12    1.16    1.33
   7 -11 -12    4.76    1.92
  -7 -11  12    9.47    2.03
   7  11 -12    7.68    2.22
   6 -11 -12    5.84    1.94
  -6 -11  12    0.89    0.95
   6  11 -12    1.24    1.07
   5 -11 -12    6.27    2.05
  -5 -11  12    4.17    1.19
  -5  11  12    4.74    1.38
   5  11 -12    5.95    1.64
   4 -11 -12    5.27    1.71
   4  11 -12    3.84    1.25
  -4  11  12    2.84    1.02
  -4  11  12    4.12    1.15
   3 -11 -12   23.07    2.94
  -3  11  12   22.14    2.42
  -3  11  12   23.50    2.22
   2 -11 -12    1.14    1.24
  -2  11  12    0.16    0.46
   2  11 -12    1.29    0.61
  -2  11  12    0.24    0.49
   1 -11 -12    4.93    1.45
   1  11 -12    4.80    1.12
  -1  11  12    4.79    0.92
  -1  11  12    5.82    1.05
   0 -11 -12    0.68    0.61
   0  11 -12    0.62    0.49
   0  11  12    0.29    0.43
   0  11  12    0.53    0.37
  -1  11 -12    4.24    0.99
  -2 -11 -12    2.29    0.93
  -2  11 -12    2.52    1.30
  -2  11 -12    3.80    0.98
  -3  11 -12   16.74    2.15
  -4 -11 -12   15.75    2.00
  -4  11 -12   11.98    2.19
  -5 -11 -12    0.32    0.79
  -5  11 -12   -0.85    0.74
  -6 -11 -12    0.55    1.09
  -6  11 -12    0.74    1.18
  -6  12  12    0.04    1.14
   6  12 -12    0.01    0.92
   5 -12 -12   -0.51    1.02
  -5 -12  12    1.00    0.88
   5  12 -12   -0.67    0.73
  -5  12  12   -0.89    0.74
   4 -12 -12    1.15    1.02
  -4  12  12    1.82    0.91
   4  12 -12   -0.43    0.60
   3 -12 -12    2.74    1.06
  -3  12  12    5.72    1.25
   3  12 -12    3.14    0.99
  -3  12  12    3.30    1.14
   2 -12 -12    3.01    1.42
  -2  12  12    5.25    1.29
  -2  12  12    3.66    1.00
   2  12 -12    5.30    1.29
  -1  12  12    0.36    0.47
   1  12 -12   -0.80    0.36
  -1  12  12    0.31    0.56
   0  12  12    4.75    0.87
   0  12  12    4.16    0.92
   0  12 -12    3.90    1.07
  -1  12 -12    4.18    1.14
  -2 -12 -12    2.37    0.92
  -2  12 -12    1.15    0.89
  -2  12 -12    1.65    0.77
  -3 -12 -12    6.10    1.54
  -3  12 -12    3.09    1.18
  -4 -12 -12    2.00    1.06
  -4  12 -12    3.56    1.19
  -5  12 -12    0.57    1.16
  -6 -12 -12    0.96    1.40
  -6  12 -12    0.76    1.69
   6 -13 -12    2.40    1.35
   6  13 -12    1.24    1.32
  -6  13  12   -0.11    0.91
  -6  13  12   -2.80    1.27
  -5 -13  12    3.24    1.09
   5 -13 -12    4.47    1.85
  -5  13  12    1.83    1.14
   5  13 -12    4.48    1.41
  -5  13  12    0.86    1.18
   4 -13 -12    1.00    1.23
  -4  13  12    5.77    1.93
   4  13 -12    7.07    1.58
  -4  13  12    4.65    1.38
   3 -13 -12    7.36    1.98
  -3  13  12    7.25    1.49
   3  13 -12    5.64    1.29
  -3  13  12    5.27    1.44
   2 -13 -12    4.17    1.49
   2  13 -12    3.62    0.98
  -2  13  12    1.69    0.88
  -2  13  12    2.87    0.96
   1 -13 -12    8.76    1.98
  -1  13  12    8.21    1.52
  -1  13  12    6.25    1.27
   1  13 -12    7.82    1.58
   0  13  12   -0.03    0.44
   0  13  12   -0.61    0.60
   0  13 -12   -0.11    0.57
   1  13  12   13.63    1.38
  -1  13 -12   11.31    1.92
   1  13  12   12.89    1.55
  -2 -13 -12   27.57    2.87
  -2  13 -12   32.37    2.86
  -2  13 -12   39.59    3.31
  -3 -13 -12    7.85    1.77
  -3  13 -12    8.21    1.86
  -4 -13 -12    2.16    1.77
  -4  13 -12    1.49    1.01
  -5 -13 -12    0.80    1.07
  -5  13 -12    1.39    1.16
  -6  13 -12    2.17    1.78
  -5  14  12    1.22    1.19
   5  14 -12   -1.07    0.81
  -5  14  12   -0.91    0.83
   4 -14 -12    1.01    1.01
   4  14 -12    2.48    1.01
   3 -14 -12    3.16    1.37
   3  14 -12    3.95    1.20
  -3  14  12    2.66    1.00
  -3  14  12    1.63    1.14
   2 -14 -12    0.02    0.87
  -2  14  12   -0.09    0.70
  -2  14  12   -0.50    0.49
   2  14 -12    1.95    1.02
   1 -14 -12    1.78    1.04
  -1  14  12    1.81    1.00
  -1  14  12    0.39    0.70
   1  14 -12    2.61    1.04
   0  14 -12    0.79    0.77
   0  14  12    0.98    0.80
   0  14  12    1.04    0.66
   1  14  12   10.23    1.31
   1  14  12    9.55    1.58
  -2  14 -12   -0.90    0.72
   2  14  12   -0.57    0.64
  -2  14 -12    1.35    0.71
   2  14  12    0.69    0.57
  -3  14 -12    1.79    1.34
  -3  14 -12    4.67    1.32
  -4 -14 -12    1.39    1.25
  -4  14 -12    3.69    1.47
  -5  14 -12    0.09    1.33
   5 -15 -12    3.37    1.61
  -5  15  12    1.27    1.39
  -5  15  12    1.14    1.15
   5  15 -12    1.16    1.09
   4 -15 -12   -2.21    0.89
  -4  15  12    0.88    0.98
   4  15 -12   -1.35    0.64
  -4  15  12    0.41    1.10
   3 -15 -12   -0.03    1.02
   3  15 -12    0.99    0.85
  -3  15  12    0.51    0.90
  -3  15  12    0.25    0.82
   2 -15 -12   30.03    3.47
  -2  15  12   26.28    2.52
  -2  15  12   24.57    2.88
   2  15 -12   25.55    2.80
  -1  15  12   18.95    2.06
  -1  15  12   21.25    2.43
   1  15 -12   17.72    2.24
   0  15  12   -0.77    0.81
   0  15  12    1.05    0.72
   0  15 -12    1.09    0.78
   1  15  12    7.34    1.30
   1  15  12    5.07    1.31
  -1  15 -12   11.52    2.08
  -1  15 -12   10.05    2.18
  -2  15 -12    4.36    1.43
   2  15  12    2.10    0.87
   2  15  12    2.47    0.89
  -2  15 -12    1.76    0.91
  -3 -15 -12    1.63    1.21
  -3  15 -12    0.51    0.76
  -3  15 -12    0.50    1.17
   3  15  12    0.10    0.55
  -4  15 -12   -0.57    1.19
  -5  15 -12    1.90    1.69
   4 -16 -12   -2.01    1.07
   4  16 -12    0.93    1.44
  -4  16  12    1.68    1.10
  -4  16  12   -0.60    1.21
   3 -16 -12   -0.27    0.92
   3  16 -12    0.77    0.92
  -3  16  12    0.95    0.92
   2 -16 -12    1.18    1.29
  -2  16  12    4.78    1.47
   2  16 -12   -0.26    0.86
   1  16 -12    1.49    0.97
  -1  16  12    3.48    1.05
  -1  16  12    2.18    1.16
   0  16  12    1.15    1.01
   0  16  12    2.29    0.85
   0  16 -12    1.35    0.83
   1  16  12    5.59    1.25
  -1  16 -12    5.37    1.54
   1  16  12    3.24    1.28
  -2  16 -12    3.77    1.36
   2  16  12    1.80    0.84
  -2  16 -12    1.34    1.90
   3  16  12    1.20    0.74
   3  16  12   -0.85    0.93
  -3  16 -12    2.01    1.26
  -3  16 -12   -0.27    1.30
  -4  16 -12    1.01    1.26
  -4  16 -12   -1.38    1.42
   3 -17 -12    2.59    1.42
  -3  17  12    0.08    0.87
  -3  17  12    0.63    1.13
   3  17 -12    0.64    1.12
   2  17 -12    6.17    1.76
  -2  17  12    4.31    1.31
  -1  17  12   -1.01    1.05
  -1  17  12    1.20    1.48
   1  17 -12    1.13    0.84
   0  17  12    3.06    1.21
   0  17  12    2.27    0.96
   0  17 -12    3.00    1.28
   1  17  12    1.20    1.12
   1  17  12   -0.04    0.79
  -1  17 -12    0.80    1.11
  -1  17 -12    3.82    1.54
   2  17  12    2.90    1.29
   2  17  12    3.24    1.00
  -2  17 -12    5.23    1.73
  -2  17 -12    1.12    1.01
   3  17  12   10.35    1.62
   3  17  12    9.46    1.92
  -3  17 -12    7.44    1.99
   2  18 -12    2.08    2.06
  -2  18  12    0.59    1.63
   1  18 -12    5.45    1.76
  -1  18  12    7.56    1.63
   0  18  12   -0.81    1.23
   0  18 -12    3.77    1.55
   1  18  12    0.53    1.20
   1  18  12    1.99    0.95
  -1  18 -12   -0.60    1.05
  -2  18 -12    2.95    1.21
   2  18  12    1.70    1.00
   2  18  12    2.50    1.48
  -8   0  13    0.37    1.21
   7   0 -13   -0.04    0.87
  -7   0  13   -0.31    0.70
   6   0 -13   -1.29    0.75
  -6   0  13    0.86    0.71
   5   0 -13    1.60    0.80
  -5   0  13   -0.25    0.34
   4   0 -13    0.47    0.47
   3   0 -13    0.15    0.45
   2   0 -13   -0.02    0.32
   1   0 -13    0.02    0.27
  -4   0 -13   -0.22    0.29
  -5   0 -13   -0.13    0.47
  -6   0 -13   -0.09    0.57
  -7   0 -13    2.50    1.00
  -8   0 -13   -0.67    1.08
  -8  -1  13    4.45    2.12
   8  -1 -13   -2.30    1.63
  -8   1  13    0.12    1.13
   7  -1 -13    7.20    1.98
  -7  -1  13    9.57    1.71
  -7   1  13    6.33    1.45
   7   1 -13   10.20    2.31
  -6  -1  13    3.25    0.98
   6  -1 -13    2.62    1.37
   6   1 -13    0.97    0.96
  -6   1  13    3.15    1.06
   5  -1 -13    3.17    1.30
  -5  -1  13    5.70    1.02
  -5   1  13    4.47    0.95
   5   1 -13    3.54    1.20
   4  -1 -13   25.26    2.49
  -4   1  13   29.29    1.72
   4   1 -13   26.46    2.50
   3  -1 -13   52.49    3.36
   3   1 -13   48.17    3.16
   2  -1 -13    3.08    0.80
   1  -1 -13    8.79    1.00
   1   1 -13   10.24    0.99
  -4  -1 -13   12.80    1.18
  -4   1 -13   13.09    1.19
  -5  -1 -13   14.14    1.54
  -5   1 -13   13.97    1.50
  -6   1 -13    7.77    1.41
  -7  -1 -13    8.74    1.65
  -7   1 -13    9.77    1.64
  -8  -1 -13    1.94    1.27
  -8   1 -13    2.18    1.37
   8  -2 -13   -0.05    1.37
   8   2 -13   -1.63    1.37
  -8   2  13    0.47    0.88
  -7  -2  13    2.36    1.01
   7  -2 -13    0.15    1.13
  -7   2  13    1.16    0.96
   7   2 -13   -0.89    0.81
  -6  -2  13    3.94    1.09
   6  -2 -13    3.86    1.51
   6   2 -13    2.30    1.18
  -6   2  13    4.31    1.07
  -5  -2  13   -0.09    0.44
  -5   2  13    0.66    0.57
   5   2 -13    0.33    0.77
   4  -2 -13   -1.15    0.50
  -4   2  13   -0.09    0.29
   4   2 -13    0.50    0.55
   3  -2 -13    0.40    0.42
   3   2 -13    0.82    0.53
   2  -2 -13    1.04    0.54
   2   2 -13    0.46    0.42
   1  -2 -13    3.04    0.77
   1   2 -13    3.40    0.66
   0  -2 -13    3.66    0.68
  -4  -2 -13    0.98    0.44
  -4   2 -13    1.37    0.46
  -5  -2 -13   30.18    2.23
  -5   2 -13   29.20    2.15
  -6  -2 -13    3.13    0.91
  -6   2 -13    4.25    1.03
  -7  -2 -13   -0.09    0.73
  -7   2 -13    0.31    0.76
  -8   2 -13    4.41    1.44
  -8  -3  13   -0.20    1.15
   8  -3 -13    2.00    1.35
   8   3 -13    0.26    1.11
  -8   3  13   -0.25    1.08
  -7  -3  13    2.97    0.96
   7  -3 -13    1.58    1.18
  -7   3  13    1.11    0.94
   7   3 -13    3.01    1.45
   6  -3 -13    0.12    0.83
  -6  -3  13    0.72    0.60
   6   3 -13    0.69    0.68
  -6   3  13    1.41    0.75
   5  -3 -13   11.66    2.25
  -5  -3  13   12.40    1.40
  -5   3  13   11.55    1.41
   4  -3 -13    5.13    1.27
   4   3 -13    3.88    1.11
  -4   3  13    4.29    0.77
   3  -3 -13    0.64    0.63
   3   3 -13    0.03    0.39
   2  -3 -13   56.27    3.35
   2   3 -13   56.61    3.05
   1  -3 -13   66.97    3.43
   1   3 -13   65.72    2.95
   0  -3 -13    8.50    1.03
  -3  -3 -13    1.33    0.46
  -4  -3 -13    8.12    1.07
  -4   3 -13    8.38    1.07
  -5  -3 -13    3.83    0.90
  -5   3 -13    4.26    1.06
  -6  -3 -13   -0.68    0.58
  -6   3 -13   -0.71    1.04
  -7  -3 -13    6.45    1.54
  -7   3 -13    2.57    1.18
  -8  -3 -13    0.27    1.01
  -8   3 -13   -1.21    1.01
   8  -4 -13    0.41    1.34
  -8  -4  13    0.47    1.05
  -8   4  13    2.50    1.34
   8   4 -13    2.24    1.56
  -7  -4  13    3.71    1.32
   7  -4 -13    5.14    1.81
  -7   4  13    3.46    1.17
   7   4 -13    2.39    1.27
   6  -4 -13    7.09    1.67
  -6  -4  13    6.86    1.37
  -6   4  13    5.55    1.38
   6   4 -13   10.88    2.22
  -5  -4  13   36.10    2.43
   5  -4 -13   36.31    3.49
   5   4 -13   39.01    4.00
  -5   4  13   39.81    2.65
   4  -4 -13    0.17    0.50
   4   4 -13    0.97    0.68
  -4   4  13    0.40    0.44
   3  -4 -13    0.92    0.61
   3   4 -13    0.56    0.53
   2  -4 -13   -0.29    0.34
   2   4 -13    0.61    0.42
   1  -4 -13   31.45    2.33
   1   4 -13   31.89    1.96
   0  -4 -13   73.78    4.04
  -1  -4 -13    7.49    0.96
  -1  -4 -13    7.22    0.90
  -2  -4 -13    3.24    0.65
  -3  -4 -13   48.25    2.49
  -4  -4 -13   -0.07    0.34
  -4   4 -13   -0.43    0.38
  -5  -4 -13    4.91    1.03
  -5   4 -13    4.01    1.03
  -6  -4 -13    1.50    0.80
  -6   4 -13   -0.91    0.77
  -7  -4 -13    4.22    1.31
  -7   4 -13    3.39    1.29
  -8  -4 -13    1.58    1.13
   8  -5 -13    2.77    1.68
  -8  -5  13    1.43    1.26
   8   5 -13    0.31    1.33
  -8   5  13    0.77    1.13
   7  -5 -13   16.32    2.79
  -7  -5  13   11.77    2.04
   7   5 -13   17.01    3.05
  -6  -5  13   13.77    1.82
   6  -5 -13   13.35    2.69
  -6   5  13    9.97    1.63
   6   5 -13   16.94    2.79
  -5  -5  13   -0.24    0.48
   5  -5 -13   -1.40    0.55
   5   5 -13    0.37    0.57
  -5   5  13    0.43    0.60
   4  -5 -13    5.05    1.38
  -4   5  13    6.01    1.01
   4   5 -13    6.86    1.36
   3  -5 -13   -0.28    0.41
   3   5 -13    1.21    0.51
   2  -5 -13    1.15    0.72
   2   5 -13    1.42    0.60
   1  -5 -13    0.62    0.48
   1   5 -13    0.06    0.31
   0  -5 -13    5.87    1.16
   0   5 -13    7.03    0.84
  -1  -5 -13    5.05    0.99
  -1  -5 -13    2.71    0.69
  -2  -5 -13    1.57    0.49
  -3  -5 -13   -0.11    0.30
  -3   5 -13   -0.38    0.30
  -4  -5 -13    1.13    0.63
  -4   5 -13    2.10    0.64
  -5  -5 -13    2.97    0.81
  -5   5 -13    3.37    0.86
  -6  -5 -13   25.72    2.42
  -6   5 -13   23.11    2.39
  -7  -5 -13    0.63    1.04
  -7   5 -13    2.16    1.15
  -7  -6  13    0.45    0.82
   7  -6 -13    1.90    1.29
   7   6 -13   -0.81    0.90
   6  -6 -13    3.48    1.53
  -6  -6  13    4.20    1.18
   6   6 -13    4.11    1.46
  -6   6  13    4.19    1.21
   5  -6 -13    3.20    1.25
  -5  -6  13    2.46    0.83
  -5   6  13    5.62    1.50
   5   6 -13    3.27    1.07
   4  -6 -13    5.31    1.46
  -4  -6  13    4.29    0.78
  -4   6  13    3.74    0.90
   4   6 -13    1.83    0.74
  -4   6  13    5.34    1.10
   3  -6 -13    7.65    1.67
   3   6 -13    7.42    1.35
  -3   6  13    5.94    0.78
  -3   6  13    6.88    0.87
   2  -6 -13   53.56    3.65
   2   6 -13   51.89    3.03
   1  -6 -13   10.04    1.62
   1   6 -13   11.70    1.25
   0  -6 -13  191.28    7.43
   0   6 -13  189.49    7.08
  -1  -6 -13   93.08    4.12
  -1  -6 -13   87.27    4.26
  -1   6 -13   87.24    3.56
  -2  -6 -13   55.49    2.98
  -3  -6 -13   69.13    3.58
  -3   6 -13   77.55    3.51
  -4  -6 -13    3.37    0.80
  -4   6 -13    3.74    0.90
  -5  -6 -13    8.59    1.40
  -5   6 -13    8.94    1.43
  -6  -6 -13    2.76    0.99
  -6   6 -13    5.35    1.19
  -7  -6 -13    0.84    0.95
  -7   6 -13    0.01    0.98
  -7  -7  13    9.48    1.71
   7  -7 -13    7.72    2.41
   7   7 -13    7.15    2.09
  -6  -7  13    5.43    1.24
   6  -7 -13    6.94    1.99
  -6   7  13    4.47    1.27
   6   7 -13    1.45    1.18
  -5  -7  13    0.48    0.64
  -5   7  13    0.93    0.64
   5   7 -13    0.67    0.73
  -4  -7  13   13.04    1.30
   4  -7 -13   12.43    3.19
   4   7 -13   15.04    1.92
  -4   7  13   12.80    1.54
  -4   7  13   15.13    1.62
   3  -7 -13    1.25    0.74
  -3   7  13    0.68    0.48
   3   7 -13    1.14    0.78
   2  -7 -13   30.90    2.79
   2   7 -13   29.45    2.23
   1  -7 -13   86.50    4.65
   1   7 -13   82.26    3.92
   0  -7 -13    0.93    0.62
   0   7 -13    0.33    0.40
  -1  -7 -13  106.52    5.18
  -1  -7 -13  122.73    5.14
  -1   7 -13  122.43    4.68
  -2  -7 -13    2.94    0.89
  -3  -7 -13   23.45    1.99
  -3   7 -13   19.65    1.80
  -4  -7 -13    5.25    1.15
  -4   7 -13    5.00    1.19
  -5  -7 -13    4.21    1.16
  -5   7 -13    2.16    0.90
  -6  -7 -13    4.24    1.23
  -6   7 -13    2.80    1.06
  -7   7 -13   -0.95    1.08
   7   8 -13    1.14    1.08
  -7   8  13    2.46    1.53
   6  -8 -13    6.82    1.96
  -6  -8  13    8.46    1.57
  -6   8  13    5.63    1.52
   6   8 -13    6.95    1.77
  -5  -8  13    6.55    1.32
   5  -8 -13   11.30    2.35
   5   8 -13    7.62    1.65
  -5   8  13   10.46    1.75
   4  -8 -13    0.15    0.89
  -4   8  13    1.02    0.61
  -4   8  13    0.89    0.63
   3  -8 -13   70.06    4.70
  -3   8  13   65.73    3.29
   3   8 -13   69.57    4.06
  -3   8  13   64.91    3.27
   2  -8 -13    3.67    1.34
   2   8 -13    3.68    0.93
[truncated: 944,569 more chars]
